# Supplementary material for: Analysis of the microbial diversity in takin (Budorcas taxicolor) feces
Source: Front Microbiol. 2023 Dec 22;14:1303085. doi: 10.3389/fmicb.2023.1303085 (PMC10768053; doi:10.3389/fmicb.2023.1303085)
Supplement: Supplementary file 1 [file Table_1.XLSX]

## Sheet: Sheet1
Genus	GI_A1	GI_A2	GI_A3	GI_A4	GI_A5	GII_B2	GII_B4	GII_B5	GII_B6	GII_B7	GII_B8	GII_B9	GII_B10	GII_B11	GII_B13	GII_B15	GII_B16	GII_B17	GI_D3	GI_D4	GI_D5	GIV_E1	GIV_E2	GIV_E3	GIV_E4	GIV_E5	GIV_E9	GIII_F1	GIII_F2	GIII_F3	GIII_G1	GIII_G2	GIII_G3	GIII_G4	GIII_G5	GI_H1	GI_H4	GI_H5	GV_I1	GV_I2	GV_I4	GV_I5	GIV_J1	GIV_J2	GIV_J3	GIV_J4	GIV_J5	GV_K1	GV_K2
UCG-005	10.7848	40.3503	12.5138	14.7074	23.7348	23.4798	14.9157	19.5003	24.4566	20.1039	19.903	17.5369	19.493	22.1752	21.6282	15.2074	21.6077	25.8865	19.3542	29.0117	33.4604	27.9378	24.1124	16.7477	21.9504	23.2563	11.8762	17.2444	28.9575	28.1977	27.354	15.5174	20.4229	28.0101	15.4038	35.3631	4.32129	20.6429	25.6397	18.345	19.3193	25.3194	22.908	11.6774	13.6822	15.8819	17.8393	8.39544	12.247
UCG-010_unclassified	1.94242	5.43063	1.04139	3.90359	3.73296	20.8754	21.047	24.8328	12.3855	17.0761	14.0703	23.3585	18.1032	8.21935	10.4146	15.3081	16.9021	18.8537	8.55041	18.5206	16.8472	20.0158	24.0678	8.21596	13.0403	24.5911	3.26334	1.80325	15.7637	18.1903	26.2415	4.647	12.3598	22.8108	7.94895	18.6514	0.346841	19.4306	23.0582	10.2786	6.25333	9.86213	6.59129	4.26875	4.36981	4.19548	15.7107	2.31231	2.95631
Firmicutes_unclassified	1.65976	1.55435	1.52686	2.54226	1.86261	1.01162	1.15551	0.719146	1.07331	1.71145	1.02263	0.980846	1.4501	2.09318	1.13096	1.06015	1.30017	1.43734	2.72975	1.85483	2.07924	1.28489	1.09669	6.69326	1.72616	1.08767	29.791	2.65144	1.7911	2.04157	1.90504	6.82338	12.6147	1.91554	16.5227	1.68722	8.62553	4.98472	3.56012	3.0042	3.7018	1.90052	6.70156	19.1493	10.6898	7.46092	3.22792	2.37193	6.70968
Ruminococcaceae_unclassified	2.54109	5.39225	2.4426	4.05726	4.74696	4.96731	3.48167	3.83027	5.40792	4.98758	3.82175	4.3778	4.22088	5.76142	5.343	2.54871	4.37145	5.29472	3.09282	2.97844	3.69057	4.36791	4.63586	3.69147	4.71912	4.23399	2.09307	2.93862	2.6283	3.12849	3.21203	4.13249	3.60015	3.81629	2.25217	3.79526	1.48023	3.44105	3.81427	5.12049	4.87974	3.19197	5.83183	1.9062	4.15957	2.00474	2.81483	0.90491	1.41911
Eubacterium]_coprostanoligenes_group_unclassified	5.74609	4.27054	0.908122	1.94261	5.12567	2.94043	2.93511	2.83394	3.6232	3.0797	2.9042	2.38695	3.50647	5.92722	3.59683	3.16862	3.53822	3.14139	3.45397	4.5031	3.17359	2.48731	2.37369	2.06697	2.31706	2.33749	1.60847	6.90576	1.68646	1.75848	3.24656	2.80431	3.23957	4.62429	2.18683	3.49383	3.12535	3.38267	2.69712	5.81087	3.32233	7.37173	3.9759	2.33635	2.94341	2.08553	2.64102	1.28178	1.78391
Lachnospiraceae_unclassified	3.34706	4.02282	3.71245	2.23993	4.1905	2.03233	4.28542	1.36657	2.73602	4.36893	1.89976	2.49155	1.91278	5.55832	3.01534	4.21693	4.82027	2.43614	2.78546	4.97675	3.03207	2.29485	1.90156	1.81354	1.91436	2.30981	0.646137	5.63013	2.56591	2.23581	2.60307	1.67667	1.69341	2.57192	0.602348	2.55432	5.41678	3.47883	1.56478	1.18701	1.36965	6.29668	2.00658	1.17472	1.48983	1.59702	1.65685	1.0646	0.904605
Akkermansia	4.58644	0.626276	10.966	0.227166	2.61693	0.308754	9.19492	2.70794	2.82287	1.1944	2.44139	3.28035	3.31856	5.24331	3.97438	21.2031	3.01493	0.400952	0.585907	0.086432	1.23208	0.899976	2.89044	0.22851	2.0722	0.642712	0.472574	24.0833	1.59388	0.936066	4.21181	1.3627	2.08231	0.772872	2.75038	0.183989	2.51317	3.20238	3.6872	0.633947	6.00826	0.223386	1.69131	1.86908	1.29046	1.23253	0.846482	0.947494	0.246711
Solibacillus	0	1.8387	0.045692	15.9501	0.004637	0.049037	0.098341	0.032953	0.076517	0.058704	0.179871	0.342953	0.30491	0	0.042137	0	0.410578	0.01432	6.00699	0.26621	0.149057	0.108144	0.048329	5.36582	1.09276	0.197757	7.82754	0	1.56973	2.01884	0.214499	10.254	5.88824	0.066563	7.93262	0.140928	0.058754	4.25667	2.50175	1.65729	5.03587	0.256545	5.65167	4.36919	10.2113	3.01556	8.17363	2.98514	5.75869
Christensenellaceae_R-7_group	3.50941	1.93116	4.76526	3.22209	2.56283	2.34653	2.25996	1.88994	3.15789	3.15421	2.55052	1.88453	3.20688	3.70969	3.14344	2.60202	2.95053	2.889	1.57139	2.47195	2.4717	2.09689	2.10603	1.31705	3.02331	1.6315	1.36617	6.31804	2.12518	1.60764	2.35585	3.57524	1.90863	2.55713	1.16999	1.95733	0.337364	2.2099	1.52875	3.09637	3.90932	2.78709	2.3902	2.20097	1.75807	1.48053	1.73585	0.5323	1.23777
Monoglobus	7.34642	2.05677	1.07946	3.26552	3.13476	1.84344	2.00465	2.09347	2.35963	3.3529	1.86944	1.92397	2.52083	3.4154	2.96477	1.79456	1.71276	1.82934	2.4781	1.80816	1.47924	2.56246	1.88669	1.7616	3.19937	2.06063	0.948584	7.32652	1.08674	1.04352	1.65419	4.30016	2.03511	1.64004	1.14548	1.27814	9.27372	2.36444	1.30683	5.35563	3.46859	2	3.1481	0.52404	2.4178	0.390801	2.05864	0.195886	0.83502
Bacteroides	13.9304	3.44015	12.6471	9.27541	6.50601	3.19288	2.58903	3.18866	2.8601	1.69113	2.71019	2.56358	3.2512	0.64246	3.42828	1.30101	1.96836	1.95643	2.00745	1.34315	1.03774	2.23803	1.5614	1.44792	3.28639	2.23466	1.47615	0.233754	3.4353	3.9633	0.827092	2.31117	1.46309	1.11493	0.920878	1.25465	0.790342	1.72568	1.9574	3.25627	2.53968	1.76963	2.20383	1.72497	2.19669	1.46362	1.60944	0.34493	1.02691
Rikenellaceae_RC9_gut_group	4.7169	2.3795	0.774854	3.73488	2.33097	2.86778	2.43773	3.4077	3.75969	2.4904	3.02547	3.5067	4.19606	3.36566	4.12439	1.76298	3.33696	2.82815	2.67788	1.59553	1.29434	2.38283	1.97963	0.737463	3.05569	3.57545	1.11527	0.8148	4.39726	4.53982	1.68145	2.64815	1.78969	2.22247	1.59061	1.16265	0	1.90769	1.81894	3.58359	3.36779	3.30192	1.55619	2.94554	1.29771	1.54254	1.90741	0.606822	1.3664
Acinetobacter	0.015945	0	0.017134	0.055121	0.01082	0	0.041606	0	0.039293	0.153534	10.6285	0.032581	1.79933	0	0.025282	0	3.64288	0	11.2974	0.034573	0.156604	0.067819	0.089223	25.377	0.424964	0.106789	5.59183	0	0.160998	0.02273	0	4.16537	4.68001	0.059167	3.53446	0.048933	0	0.046361	0	1.55759	1.8262	3.43979	0.316829	0.598279	13.7003	1.55569	3.72678	8.69778	7.09345
Clostridia_vadinBB60_group_unclassified	0.129012	0.361112	0.015231	0.125276	0.128296	2.44824	3.06939	3.0239	2.10526	2.303	2.21706	4.36236	3.15192	0.402056	1.61638	1.56555	2.17566	1.71121	1.32934	2.73125	1.89434	2.62844	2.92018	0.901575	2.02161	3.05733	0.472574	0	1.31415	1.41546	2.13953	0.348484	1.7878	1.98765	0.820827	1.87904	0.003791	2.51039	2.44106	1.23027	0.359705	1.16056	0.911661	0.670335	0.701417	1.20059	3.39044	0.308734	0.206646
Clostridia_UCG-014_unclassified	4.30232	0.655932	0.173248	2.4554	1.8487	1.55467	0.820773	1.29097	2.40926	2.05464	1.45715	1.64446	1.35791	3.55218	2.47092	0.52909	0.960029	1.20644	2.48386	0.945565	1.21887	1.00262	1.45359	1.01583	1.90627	0.943303	1.58957	5.79042	1.0968	0.880274	0.803461	5.15164	1.43855	1.36454	0.759571	1.40732	2.299	1.10924	1.27838	2.61668	3.07923	0.357766	2.9959	1.297	2.84373	1.38659	0.830681	0.29383	1.37694
Comamonas	0.014496	0	0.005711	0.015033	0	0	0.049171	0.009692	0	0.027094	0.264753	0	0.024818	0.029014	0	0	0.11472	0	0.670432	0	0.045283	0.038492	0	1.39183	0.020236	0.029664	4.0985	0	0.036225	0.024796	0.050898	0.281088	0.135926	0	2.64012	0	0.049278	0.042927	0.013277	0.280291	0.286578	0.151832	0.055911	5.1749	0.424113	3.44957	0.076748	8.66371	9.36446
Muribaculaceae_unclassified	6.17517	0.425658	2.68819	0.780049	7.02229	0.423175	0.300698	0.659055	0.916141	0.207722	0.57599	0.713343	0.441411	1.32222	1.08714	0.23888	0.348187	0.436752	0.364992	0.414873	0.40566	0.813828	0.288115	0.319914	3.45637	1.15688	0.726904	0	0.366271	0.270695	0.579873	1.10463	0.685294	0.220028	0.357325	0.692895	12.1243	0.321096	0.756785	1.22463	0.798466	3.72775	3.33137	0.181231	3.06485	0.941305	0.530462	0.13414	0.434379
Agathobacter	0.424724	1.51248	0.072345	0.182067	2.12539	0.483109	0.953155	0.383803	0.394995	2.35719	0.305174	0.420118	0.530048	2.67346	0.618574	0.854836	0.857384	0.420642	1.48494	3.25503	2.72453	0.542552	1.6785	1.43338	0.339971	0.563609	0.228554	3.55306	0.724492	0.661239	3.13568	0.545738	1.29507	1.61231	0.265442	1.08436	0	1.38913	0.830757	0.302865	0.326106	2.22339	1.26732	0.253286	1.09653	0.345709	0.767477	0.849551	0.514507
Alloprevotella	0.018844	0.812937	6.60435	3.0918	0.097382	3.8231	0	1.69416	3.1124	0.273199	2.55659	2.53957	2.03687	1.59579	2.60914	0.015794	1.18343	2.889	1.00084	2.43565	0.666038	2.66694	0.514889	0	2.59633	1.70467	0.379777	0	3.31254	4.21746	0.147241	2.7665	0.009439	0.471489	0.475753	0.20552	0	0.302208	1.09819	3.41805	2.37563	0.024433	0.905448	0.43015	1.23246	1.39035	1.41983	0.089426	0.316296
NK4A214_group	1.51335	1.16533	2.33979	1.75219	1.89198	0.978932	0.542769	0.705577	1.16224	1.34793	0.846807	0.752782	0.948413	1.57506	1.34839	0.726512	0.766816	1.19212	0.576302	0.847033	1.11698	1.01362	1.01677	0.583738	1.42869	0.876065	0.405554	3.89367	1.21755	0.934	1.10885	1.52872	1.24221	1.34975	0.628892	0.859268	1.50866	0.611285	0.826964	0.718599	0.559322	1.36649	1.4102	0.51749	0.759416	0.678265	1.06544	0.172465	0.525051
Pseudomonas	0	0.050591	0	1.05733	0	0.027243	0	0	0.024816	0	0.491108	0.116604	0.982095	0	0.048879	0.098711	0.501147	0.134247	0.176733	0.070874	0.269811	0.051322	0.005576	1.70551	1.28501	0.951213	2.14119	0	0	0.055792	0	1.0849	0.228431	0.027735	0.136804	0.021531	0.013267	0.022322	0.030347	6.49937	1.95466	0.52356	1.15705	0.43015	1.87226	3.33496	1.0835	2.86377	8.50624
Flavobacterium	0	0	0	0	0	0.049037	0	0.005815	0	0	0.117219	0.041154	0	0	0	0	0.036228	0.02148	0.172891	0.022472	0	0	0	0.114255	0.008095	0	0.74237	0	0	0	0.018178	0.083833	0.015103	0	1.83971	0	0	0.010303	0.003793	0.011287	0.025693	0.075044	0.077654	3.15079	0.186682	4.14287	0.022573	7.24354	4.42181
Alistipes	3.8805	1.06414	0.552108	0.898644	1.20722	1.14966	0.951264	1.34719	1.37938	0.905396	0.990299	0.908826	1.24446	0.563707	1.1377	0.750202	1.24381	0.970161	1.21023	0.475376	1.83774	1.21708	1.42756	0.359383	1.55415	1.41199	0.249175	0.066787	1.17126	0.890606	0.687123	1.25586	0.628658	0.682272	0.622767	0.649834	0.161101	0.82077	0.407792	1.56323	1.38941	1.34904	1.00329	0.803529	0.933411	0.642567	0.914201	0.287442	0.288883
Prevotellaceae_UCG-004	5.02711	1.3171	2.00853	3.16697	4.59084	0.472212	1.25385	0.998275	0.83342	0.778957	0.685125	0.655041	0.726821	0.364752	0.980954	0.716641	0.410578	0.239855	0.818349	0.3682	0.320755	0.859651	0.806721	0.820558	0.728509	0.66842	0.197622	0.894944	1.07668	1.15097	0.298117	0.895866	0.757032	0.711856	0.39612	0.516735	0	1.04743	0.642983	0.855923	1.05935	0.867365	0.799838	0.569894	0.560046	0.34383	0.841967	0.093685	0.328947
Bacteroidales_unclassified	0.694344	0.851316	1.52115	0.502773	1.59675	0.72648	6.6267	0.482661	0.314342	1.0928	0.430477	0.252071	0.710867	0.082898	0.305073	5.08558	0.50316	0.544149	0.549408	0.122733	0.249057	0.271276	0.330867	0.226432	0.299498	0.270928	0.115136	0	0.265647	0.334752	0.550789	0.302457	0.288843	0.64899	0.261358	0.270112	0	0.468766	1.09061	0.297222	0.262861	1.35253	0.267131	1.17691	0.212056	0.187885	0.395025	0.031938	0.202429
Sphingobacterium	0	0	0	0	0	0	0.028368	0	0	0	0	0	0	0	0	0	0	0	0.301598	0	0	0.010998	0	0.062321	0	0	3.46955	0	0	0.006199	0	0.08219	0.005664	0	3.71618	0	0	0.039493	0	0	0.069174	0	0.029509	5.04171	0.123246	3.28987	0	2.1803	3.42443
Clostridium	1.42638	1.51946	0.624453	0.456003	1.44063	0.557574	0.788623	0.372172	0.454968	0.546399	0.521423	0.356671	0.436093	0.509823	0.549469	0.367204	0.64807	0.773265	0.560934	0.687998	0.377358	0.575545	0.570653	0.317836	0.406751	0.737635	0.151224	0.394043	0.587643	0.624044	0.514433	0.545738	0.419105	0.647141	0.398162	0.990409	2.56435	0.587245	0.529181	0.551177	0.474336	1.31239	0.838666	0.227084	0.520173	0.187885	0.544006	0.125623	0.126518
Ruminococcus	0.356594	0.432636	0.237977	0.355783	0.55492	0.03814	0.27233	0.052337	0.169579	0.347708	0.169766	0.092597	0.345683	0.248694	0.143266	0.187551	0.776879	0.105608	0.236284	0.758872	0.566038	0.163132	0.308562	0.145415	0.159867	0.166116	0.091078	0.941695	0.352184	0.276894	0.339926	0.501356	0.173683	0.612011	0.171516	0.577412	11.3661	0.623304	0.187774	0.53989	0.628496	1.43281	0.503199	0.004367	0.179432	0.139035	0.221214	0.13414	0.164474
WCHB1-41_unclassified	0.005798	0.125604	0.087576	0.222155	0.233406	0.205231	0.022694	2.49278	0.229552	0.435764	0.165724	0.21949	0.20741	0.099478	0.17192	0.071072	0.28177	0.175417	0.532119	0.103718	0.301887	0.273109	0.91825	0.340687	2.13494	0.804873	0.14435	0	0.863353	0.617845	0.370828	0.016438	0.371909	0.621256	0.202144	5.52946	0	0.746935	0.532974	0.144848	0.260885	0.015707	0.180158	0.010918	0.119622	0.561777	4.36107	0.068134	0.299426
Pseudoflavonifractor	0.156554	0.530328	0.331265	0.459344	0.624478	0.497639	0.590049	0.354727	0.4529	1.27568	0.49515	0.437265	0.404184	1.16472	0.583179	0.396818	0.730588	0.585319	0.351544	0.7364	1.17547	0.837656	0.750957	0.585816	0.530193	0.848379	0.085922	0	0.788891	0.727363	0.814368	0.177529	0.687181	0.482583	0.14293	0.518693	2.10189	0.698856	0.622119	0.359299	0.391328	0.094241	0.719078	0.189965	0.51111	0.150308	0.686215	0.076651	0.187669
Others	15.7481	15.882	30.2974	19.3559	16.0772	20.6502	17.2835	19.7232	21.2822	22.6236	20.6831	21.8204	19.1668	19.7049	23.4974	18.222	18.8846	21.6264	20.5874	16.5725	16.7264	18.2891	18.259	14.2112	19.3014	17.5431	16.6346	8.51533	19.0642	17.2273	12.9335	19.1091	16.0525	16.3782	22.2032	13.2257	31.5189	17.5744	15.5719	16.4995	20.6969	16.2443	18.5733	25.1256	14.4525	33.7198	18.9003	45.7416	25.7254
[truncated: 33 more columns]
