# Supplementary material for: Analysis of the microbial diversity in takin (Budorcas taxicolor) feces
Source: Front Microbiol. 2023 Dec 22;14:1303085. doi: 10.3389/fmicb.2023.1303085 (PMC10768053; doi:10.3389/fmicb.2023.1303085)
Supplement: Supplementary file 3 [file Table_3.XLSX]

## Sheet: Sheet1
Strains	Accession
Escherichia coli strain X1-2 16S ribosomal RNA gene, partial sequence	OQ933382.1
Escherichia coli strain S3-2 16S ribosomal RNA gene, partial sequence	OQ933381.1
Escherichia coli strain S3-1 16S ribosomal RNA gene, partial sequence	OQ933380.1
Escherichia coli strain S2 16S ribosomal RNA gene, partial sequence	OQ933379.1
Escherichia coli strain S1 16S ribosomal RNA gene, partial sequence	OQ933378.1
Escherichia coli strain M2-2 16S ribosomal RNA gene, partial sequence	OQ933377.1
Escherichia coli strain G4-1 16S ribosomal RNA gene, partial sequence	OQ933376.1
Escherichia coli strain G3-1 16S ribosomal RNA gene, partial sequence	OQ933375.1
Escherichia coli strain C2 16S ribosomal RNA gene, partial sequence	OQ933374.1
Escherichia coli strain C1 16S ribosomal RNA gene, partial sequence	OQ933373.1
Shigella flexneri strain M4 16S ribosomal RNA gene, partial sequence	OQ933420.1
Shigella flexneri strain M3 16S ribosomal RNA gene, partial sequence	OQ933419.1
Shigella flexneri strain M2-1 16S ribosomal RNA gene, partial sequence	OQ933418.1
Cronobacter sp. strain X5 16S ribosomal RNA gene, partial sequence	OQ933426.1
Escherichia coli strain M5 16S ribosomal RNA gene, partial sequence	OQ933444.1
Escherichia fergusonii strain C4 16S ribosomal RNA gene, partial sequence	OQ933448.1
