# Supplementary material for: Analysis of the microbial diversity in takin (Budorcas taxicolor) feces
Source: Front Microbiol. 2023 Dec 22;14:1303085. doi: 10.3389/fmicb.2023.1303085 (PMC10768053; doi:10.3389/fmicb.2023.1303085)
Supplement: Supplementary file 4 [file Table_4.XLSX]

## Sheet: Sheet1
Genus	GI2A1	GI2A2	GII2B10	GII2B12	GII2B13	GII2B6	GII2B9	GI2D1	GI2D3	GI2H1	GI2H3	GIV2J1	GIV2J2	GIV2J3	GIII2L1	GIII2L12	GIII2L13	GIII2L15	GIII2L19	GIII2L3	NI1	NV10	NI2	NII3	NII4	NIII5	NIII6	NIII7	NV8	NV9
g__Bacteria_unclassified	34.8492	21.8337	28.4923	38.5706	40.2147	30.4871	30.0526	9.22942	16.5587	32.9822	35.3064	37.9469	39.5281	36.8667	25.4724	13.3688	26.2405	36.6481	29.4642	25.1761	30.5066	37.9801	36.6844	31.5478	33.0749	41.6665	36.3697	39.3168	36.927	38.853
g__Bacteroides	5.75072	7.55118	6.39161	6.12915	4.53189	7.6152	7.77007	0.946049	3.1072	5.12471	5.17759	4.27002	3.84159	4.91449	4.89909	2.36887	3.72081	4.51809	4.39727	5.21788	6.29139	5.29815	4.42065	6.469	6.08552	5.61492	4.0205	4.30117	5.17246	4.68738
g__Clostridium	3.02196	2.8209	1.9722	2.48362	3.03875	2.29951	1.65427	1.0377	3.06435	3.43369	3.2125	2.52712	2.96392	2.38875	1.92522	1.5785	3.20655	2.58566	3.69731	3.0582	2.61983	2.31847	2.62289	2.39443	2.78284	2.81302	2.75195	2.43307	2.34296	2.32162
g__Prevotella	2.44896	4.14178	2.55626	2.53294	1.23369	1.87937	2.96884	0.564336	2.03107	2.0238	1.94137	1.97415	1.38369	1.53686	1.99279	1.16636	2.69133	1.90801	2.30883	2.85369	2.76646	2.26965	1.77403	3.17965	2.41986	1.20759	1.96087	1.74813	2.02015	2.1218
g__Firmicutes_noname	2.68938	1.28459	1.47124	2.10556	2.36762	1.31554	1.38297	0.440746	1.0848	2.43186	2.14202	2.13099	2.39927	1.98922	1.33436	0.661572	1.63848	2.20798	1.8253	1.42049	1.57015	1.77056	2.12349	1.49962	1.56195	1.72763	2.00647	2.12943	1.90316	1.77528
g__Alistipes	1.6553	1.90174	2.50828	1.76419	1.4409	1.9961	2.97201	0.254768	0.7292	2.48612	1.27169	0.960039	1.51266	1.91811	1.53066	0.644257	1.10561	1.34043	1.29012	1.62156	2.09555	1.44925	1.30018	1.63887	1.74247	1.9026	1.57371	1.09364	1.76935	1.50642
g__Clostridiales_noname	1.72177	1.06655	1.35736	1.60271	1.73234	1.07874	1.37423	0.340476	0.925617	1.78521	1.68555	1.57355	1.75601	1.47353	1.12373	0.631337	1.26898	1.63249	1.43897	1.08588	1.15103	1.42117	1.66749	1.16967	1.21514	1.37895	1.57028	1.61707	1.46573	1.43115
g__Pseudomonas	0.0200683	0.798952	12.616	0.0202018	0.0216102	10.6303	8.62651	0.830605	0.358095	0.0160417	0.0319311	0.255714	0.0387582	0.0432312	0.374624	3.76328	0.0869412	0.0302524	0.0536859	0.358034	0.021983	0.0230558	0.0359759	0.242271	0.955539	0.0200632	0.0214683	0.0251402	0.0233583	0.0250279
g__Ruminococcus	1.72515	1.07075	1.00981	1.25309	1.7972	0.898874	0.940056	0.414481	0.961794	1.73813	1.80064	1.26998	1.46074	1.21928	0.947786	0.493758	1.3031	1.58689	1.52959	1.33798	1.03706	1.03792	1.33651	1.3608	1.14339	1.55217	1.33885	1.20599	1.25643	1.06669
g__Lysinibacillus	0.109303	2.40786	0.0992964	0.0184433	0.0200872	0.434272	0.0682389	3.65966	3.66818	0.0570119	0.790277	0.44826	0.0266494	0.0210224	4.44308	4.50014	4.73064	0.0323228	1.63291	1.44876	3.14773	0.0323777	0.436251	1.19514	0.933914	0.0865605	0.0858076	0.0504629	0.0386709	0.0296222
g__Bacillus	0.335603	1.71352	0.228669	0.15783	0.175128	0.498873	0.221571	1.64851	3.48215	0.212387	0.9764	0.419369	0.187817	0.188273	3.68428	6.15207	3.73101	0.189985	1.18084	1.04421	2.86888	0.184699	0.679755	0.898211	0.738119	0.289644	0.300192	0.212197	0.203073	0.18059
g__Bacteria_noname	0.901215	1.59206	0.930916	1.10682	0.831098	0.761416	1.02484	0.594004	0.64919	1.00931	0.797071	0.846416	1.06715	1.0012	0.824334	0.58248	0.927242	0.956176	1.55974	1.03929	1.31349	1.03213	0.900984	1.04672	0.966389	0.860185	1.3427	0.77131	1.28533	1.00765
g__Lachnospiraceae_noname	0.962179	0.935678	0.557256	0.813003	1.25277	0.520097	0.555371	0.262843	0.662962	1.36998	1.14842	0.84339	1.06184	0.863252	0.649936	0.390625	0.921489	1.03832	1.19356	1.12961	0.819008	0.937844	0.936606	0.764693	0.713576	0.950403	0.941039	0.961104	0.88213	0.960346
g__Ruminococcaceae_noname	0.995336	0.563222	0.733167	0.889541	0.950228	0.65547	0.683021	0.29615	0.567991	0.982266	0.992468	0.859903	0.913222	0.838089	0.663265	0.382493	0.755013	0.945764	0.802174	0.75209	0.677682	0.757921	1.00987	0.669417	0.678176	0.803641	0.880379	0.874679	0.88344	0.77138
g__Roseburia	0.743641	1.03067	0.230762	0.472288	0.981908	0.225319	0.219667	0.173015	0.404608	1.58381	1.17618	0.57731	0.891659	0.680252	0.576778	0.264542	0.824232	0.954721	1.45889	1.03162	0.699481	0.712069	0.61718	0.497974	0.446011	0.660865	0.802917	0.967292	0.699072	0.716853
g__Eubacterium	0.789215	0.826876	0.492338	0.649954	0.802651	0.450888	0.468776	0.377371	0.661603	0.910135	0.838611	0.648941	0.6969	0.648057	0.607399	0.355582	0.762124	0.759851	1.04264	0.958701	0.644576	0.616235	0.679547	0.707114	0.585822	0.708533	0.63418	0.707349	0.599538	0.649209
g__Acinetobacter	0.0502974	0.897645	0.0613944	0.0314855	0.0323163	0.0445923	0.046813	4.33923	2.4175	0.0696432	0.0398298	0.051388	0.0467832	0.0544743	0.59509	9.21643	0.386188	0.0453039	0.10435	0.35129	0.0410907	0.0553458	0.0521899	0.0836411	0.0588086	0.0306608	0.0630258	0.0471472	0.0687536	0.052792
g__Comamonas	0.0105601	0.0430053	0.0208872	0.010466	0.00849516	0.0238157	0.0206088	10.2737	2.68297	0.0141448	0.00834744	0.00821872	0.007148	0.00817763	1.71903	4.12528	0.0127467	0.0121955	0.0116928	0.0441161	0.0119506	0.00887369	0.0111809	0.0122547	0.0121121	0.00794394	0.00898668	0.00899405	0.00958705	0.010093
g__Sphingobacterium	0.02161	0.0672538	0.0218373	0.0173438	0.0127861	0.0197463	0.0220419	10.1372	4.06153	0.0201435	0.0184632	0.0160748	0.0135763	0.0170734	0.694388	3.02966	0.018343	0.0159413	0.0149477	0.0534441	0.0252049	0.0186137	0.0192438	0.0229251	0.0276804	0.0186054	0.019985	0.01776	0.0196198	0.0194438
g__Bacteroidales_noname	0.852587	1.03407	0.729527	0.646157	0.332929	0.668431	0.825838	0.0678377	0.5405	0.549012	0.459965	0.522631	0.438963	0.433662	0.6389	0.347137	0.510392	0.410365	0.34889	0.602035	0.750696	0.470025	0.393397	0.669623	0.586836	0.331945	0.504378	0.455514	0.580978	0.45076
g__Lachnoclostridium	0.655934	0.428158	0.341561	0.588009	0.815582	0.336821	0.321295	0.148954	0.325927	0.788182	0.632145	0.53351	0.710706	0.515678	0.336536	0.181972	0.505342	0.582002	0.57983	0.408015	0.419765	0.591196	0.594172	0.430846	0.420235	0.561185	0.546855	0.539498	0.475404	0.634684
g__Parabacteroides	0.49376	0.71659	0.624271	0.585412	0.394882	0.680163	0.718207	0.0904676	0.295112	0.494991	0.483681	0.499193	0.377455	0.478808	0.442469	0.25005	0.369239	0.451001	0.381134	0.528384	0.569179	0.520199	0.434586	0.581192	0.635124	0.558425	0.418113	0.453754	0.57867	0.465156
g__Blautia	0.58567	0.454644	0.357815	0.506368	0.656119	0.348629	0.33091	0.206886	0.368275	0.695413	0.594689	0.53064	0.597914	0.498017	0.412718	0.296567	0.529708	0.569434	0.619795	0.419564	0.429174	0.517861	0.544672	0.431641	0.405706	0.533487	0.551009	0.5491	0.465924	0.540702
g__Oscillibacter	0.670461	0.222969	0.304614	0.659903	0.84626	0.301922	0.274795	0.0788918	0.177652	0.680842	0.564124	0.631445	0.880907	0.507008	0.272226	0.120268	0.393936	0.710282	0.436176	0.216855	0.364121	0.602319	0.719668	0.368513	0.382771	0.432376	0.556139	0.640001	0.607016	0.639207
g__Faecalibacterium	0.529611	0.400383	0.397382	0.556011	0.544931	0.363834	0.442193	0.184694	0.363701	0.814076	0.515962	0.51497	0.652103	0.494049	0.511598	0.229385	0.451521	0.506801	0.423504	0.401178	0.445776	0.520506	0.491715	0.475898	0.469832	0.464595	0.491669	0.51235	0.507417	0.566362
g__Clostridiales_unclassified	0.610716	0.391878	0.314042	0.513765	0.69252	0.287915	0.28497	0.106955	0.257904	0.702438	0.622065	0.536277	0.63708	0.43467	0.317702	0.142612	0.446315	0.557731	0.603939	0.388029	0.382284	0.552546	0.527145	0.390002	0.368882	0.48975	0.509357	0.54465	0.441735	0.568446
g__Pseudoflavonifractor	0.653281	0.305841	0.347418	0.502202	0.61044	0.308334	0.333343	0.134517	0.259508	0.686339	0.634225	0.67198	0.575141	0.383743	0.365064	0.190494	0.378158	0.599313	0.403986	0.257801	0.368448	0.481295	0.501034	0.394294	0.378297	0.370446	0.53702	0.586754	0.471862	0.511394
g__Flavobacterium	0.0406665	0.174379	0.0473051	0.0402304	0.0289709	0.0465848	0.045064	7.482	1.35515	0.0424716	0.0338689	0.0392572	0.0348457	0.0393101	1.08257	1.78766	0.0373563	0.0429482	0.0442313	0.071148	0.0538656	0.0482426	0.0430579	0.0460797	0.0698117	0.0378629	0.0414969	0.0462529	0.0539997	0.0432426
g__Bacteroidetes_noname	0.330402	0.453387	0.59093	0.538001	0.199219	0.378154	0.633929	0.220716	0.261384	0.255699	0.282704	0.316856	0.436308	0.441158	0.325785	0.268979	0.306975	0.364198	0.475243	0.529063	0.464878	0.548722	0.298073	0.413506	0.759375	0.231041	0.41604	0.469915	0.54615	0.479953
g__Flavonifractor	0.57614	0.241112	0.287134	0.407775	0.600555	0.255136	0.27583	0.0718039	0.228042	0.72904	0.528581	0.485477	0.518982	0.325026	0.329733	0.135825	0.35794	0.537504	0.413972	0.20352	0.293091	0.50462	0.479184	0.350961	0.327768	0.334128	0.532206	0.544229	0.405778	0.527831
g__Paenibacillus	0.290232	0.297509	0.295219	0.30128	0.314462	0.337011	0.285269	0.738963	0.438276	0.315865	0.333201	0.276268	0.297098	0.288373	0.450728	1.51149	0.392263	0.280698	0.296526	0.297594	0.338709	0.283455	0.298504	0.300904	0.299099	0.275403	0.29182	0.280134	0.268446	0.292739
g__Solibacillus	0.0336507	0.642463	0.0321255	0.00257067	0.00256446	0.174347	0.0249376	0.766171	0.76375	0.0168688	0.250556	0.138693	0.0046784	0.00316562	0.875044	1.67255	1.01416	0.00614492	0.443372	0.397427	0.781099	0.00615061	0.151484	0.288841	0.246863	0.0249912	0.0261386	0.0144174	0.00739556	0.00492378
g__Butyrivibrio	0.334826	0.333843	0.2155	0.277732	0.380315	0.198812	0.226421	0.12085	0.270635	0.408279	0.325493	0.300771	0.335261	0.270456	0.227588	0.166071	0.32183	0.339057	0.39262	0.292674	0.278571	0.301844	0.297371	0.276315	0.263141	0.267762	0.316001	0.310066	0.268857	0.309851
g__Clostridia_noname	0.331232	0.238851	0.303689	0.346211	0.345425	0.231434	0.317036	0.0779465	0.193252	0.315345	0.305948	0.275737	0.316143	0.309984	0.248827	0.193367	0.263258	0.312312	0.439279	0.175101	0.230523	0.27839	0.299741	0.248476	0.254963	0.249689	0.256623	0.28004	0.240738	0.274888
g__Treponema	0.287072	0.973715	0.0845941	0.430799	0.107668	0.279319	0.0934094	0.0421737	0.0793963	0.190402	0.0777448	0.366386	0.166324	0.156579	0.179009	0.126699	0.0846025	0.284585	0.519618	0.316423	0.142582	0.599444	0.229447	0.144436	0.120042	0.162867	0.396006	0.154798	0.150782	0.863728
g__Bacillaceae_unclassified	0.0341617	0.182075	0.00762509	0.00396651	0.0042309	0.0184701	0.00777706	0.157253	0.985259	0.0185324	0.0687601	0.025047	0.00753011	0.00631773	1.22828	3.13531	0.627013	0.0083856	0.262478	0.124832	0.346666	0.00641811	0.0671211	0.0699098	0.0428755	0.0461279	0.0233941	0.00849567	0.00623542	0.00531453
g__Anaerotruncus	0.301494	0.159519	0.209219	0.309698	0.317568	0.181478	0.188768	0.0513348	0.142161	0.326155	0.286807	0.267252	0.298359	0.242564	0.156068	0.0754696	0.19607	0.288713	0.214149	0.174526	0.184014	0.245464	0.283752	0.176703	0.198033	0.241691	0.262051	0.288932	0.28027	0.24821
g__Akkermansia	0.142558	0.115965	0.133619	0.270354	0.185858	0.119827	0.12421	0.00623807	0.0441387	0.0448518	0.0645018	0.129367	0.188181	0.943332	0.0633929	0.0392387	0.575374	0.799181	0.349782	0.202197	0.144541	0.121774	0.226888	0.165751	0.201448	0.081415	0.0620524	0.161888	0.151606	0.106291
g__Paraprevotella	0.223858	0.302885	0.220758	0.268044	0.0911756	0.165413	0.263414	0.0253531	0.186138	0.121252	0.205419	0.196629	0.146263	0.141472	0.225869	0.110594	0.173411	0.283923	0.119745	0.206041	0.241324	0.207949	0.267966	0.366535	0.154068	0.113716	0.146128	0.345744	0.23403	0.182006
g__Dorea	0.216571	0.167041	0.142896	0.221565	0.264871	0.140538	0.132466	0.0775991	0.133712	0.285133	0.230085	0.189322	0.253189	0.20175	0.154282	0.105488	0.212038	0.210778	0.254358	0.159192	0.18425	0.213239	0.18825	0.167584	0.16003	0.205024	0.1903	0.188521	0.166876	0.214056
g__Intestinimonas	0.285804	0.106611	0.121381	0.170644	0.278637	0.103595	0.112174	0.0302988	0.110551	0.384268	0.235488	0.21091	0.204347	0.143069	0.172131	0.0637034	0.183827	0.250852	0.205305	0.0901311	0.136849	0.229947	0.215468	0.169904	0.148082	0.14373	0.26352	0.266455	0.182263	0.240514
g__Psychrobacillus	0.00728331	0.203735	0.0348843	0.00365998	0.00342958	0.303561	0.041257	0.117281	0.256137	0.00479498	0.0338498	0.0199248	0.00951646	0.00470573	0.199162	2.79325	0.263504	0.00569646	0.0855928	0.105129	0.128005	0.00421542	0.0202676	0.153138	0.109249	0.00767244	0.00751945	0.00583836	0.00545333	0.00432261
g__Chryseobacterium	0.0186215	0.0448518	0.0259511	0.019245	0.0154383	0.0229949	0.025069	2.28877	1.00128	0.0182894	0.0170424	0.0179384	0.0167522	0.0191408	0.25441	0.784755	0.0215613	0.0171742	0.0235664	0.0491971	0.0242151	0.0210507	0.0200137	0.0267223	0.0279319	0.0205575	0.0218542	0.0222751	0.0231331	0.0186444
g__Alloprevotella	0.138395	0.239618	0.228901	0.357097	0.0481706	0.100633	0.277168	0.0102659	0.0978426	0.233019	0.126387	0.146356	0.0990794	0.116228	0.136577	0.0428091	0.304569	0.117557	0.0546705	0.217739	0.187219	0.295099	0.0591079	0.299118	0.09828	0.0348711	0.255331	0.131505	0.136089	0.291617
g__Butyricicoccus	0.219206	0.117864	0.13498	0.187269	0.217479	0.125649	0.124366	0.0450873	0.11151	0.221203	0.232431	0.211162	0.226651	0.174924	0.115071	0.0709621	0.168381	0.19028	0.141662	0.12003	0.138147	0.192657	0.186482	0.143608	0.148093	0.163381	0.181896	0.192683	0.180054	0.196455
g__Bacteroidales_unclassified	0.144702	0.483408	0.268999	0.167005	0.111591	0.259599	0.322896	0.0297304	0.0934251	0.13239	0.128942	0.119197	0.103219	0.154137	0.159495	0.0671863	0.106076	0.121279	0.13521	0.139177	0.175547	0.14606	0.106205	0.201253	0.190438	0.208684	0.111758	0.120836	0.166155	0.132953
g__Muribaculum	0.155814	0.340095	0.236844	0.187959	0.0766072	0.380634	0.244382	0.0518067	0.116914	0.144111	0.116381	0.0996691	0.118998	0.158473	0.163538	0.121727	0.1263	0.0957265	0.124005	0.291486	0.213104	0.1093	0.0879328	0.172097	0.175918	0.128124	0.102403	0.0999308	0.123002	0.105409
g__Anaerotignum	0.218814	0.0773495	0.0674675	0.225388	0.258901	0.064558	0.0554851	0.0267679	0.0680704	0.266986	0.295168	0.226971	0.396973	0.17866	0.0746678	0.0445921	0.127462	0.192011	0.144334	0.0923143	0.114447	0.17696	0.131698	0.0946407	0.113856	0.193981	0.179183	0.173659	0.160159	0.158051
g__Muribaculaceae_noname	0.120395	0.35935	0.239384	0.171049	0.059339	0.517404	0.25671	0.0185365	0.15452	0.108817	0.100273	0.0898842	0.0881864	0.213407	0.130136	0.100206	0.151398	0.0934377	0.136664	0.175671	0.181144	0.0858341	0.0692335	0.189019	0.197823	0.0886932	0.0857703	0.0947389	0.113745	0.0766161
g__Coprococcus	0.17582	0.129054	0.111699	0.171178	0.207501	0.111781	0.0980567	0.0477793	0.0978432	0.215901	0.185736	0.155771	0.193323	0.167258	0.11306	0.0614406	0.169589	0.163442	0.184295	0.137782	0.136439	0.164288	0.164171	0.128182	0.126108	0.167342	0.156652	0.146686	0.136479	0.169397
g__Eubacteriaceae_noname	0.120755	0.195265	0.130022	0.135165	0.139574	0.103631	0.129162	0.0433308	0.114085	0.124824	0.119667	0.0981408	0.132431	0.167444	0.189882	0.269961	0.222391	0.112946	0.441093	0.135921	0.151823	0.116991	0.108411	0.172099	0.169912	0.109424	0.102062	0.0880096	0.0943427	0.114547
g__Lachnospiraceae_unclassified	0.166174	0.104244	0.100611	0.190728	0.223104	0.109406	0.0813863	0.0481312	0.0915575	0.256591	0.18594	0.131575	0.184276	0.144866	0.0711371	0.0327779	0.187531	0.142732	0.15311	0.116236	0.153103	0.157848	0.134488	0.117068	0.109972	0.173481	0.138082	0.123968	0.117901	0.155743
g__Rikenellaceae_noname	0.139322	0.107573	0.211783	0.13238	0.125969	0.171337	0.254221	0.020706	0.0510059	0.243838	0.100436	0.0668405	0.134814	0.152972	0.113325	0.0419439	0.0880989	0.115339	0.10284	0.107549	0.149287	0.119664	0.121276	0.12559	0.1463	0.17265	0.155235	0.081005	0.16299	0.134176
g__Anaeromassilibacillus	0.14297	0.0978433	0.144653	0.159165	0.180369	0.133424	0.120637	0.0438593	0.0979271	0.147651	0.184631	0.116748	0.153827	0.169337	0.0984389	0.0469277	0.119787	0.140384	0.123128	0.113377	0.119411	0.113779	0.138728	0.11062	0.126297	0.152048	0.122028	0.1376	0.119942	0.11541
g__Paludibacter	0.11917	0.173957	0.157316	0.149085	0.0171453	0.0347502	0.143281	0.00742933	0.0688934	0.0946421	0.101562	0.205224	0.0661059	0.073106	0.142498	0.100802	0.0743568	0.174042	0.0441369	0.105572	0.10793	0.185878	0.156759	0.158917	0.112798	0.0234922	0.244181	0.269719	0.288925	0.187303
g__Subdoligranulum	0.165311	0.0863131	0.0962632	0.142144	0.168802	0.100968	0.0930228	0.0321145	0.0816471	0.169247	0.146718	0.144334	0.15093	0.13952	0.0853321	0.0434588	0.120171	0.150639	0.104614	0.0768229	0.0985489	0.184431	0.202119	0.0956201	0.109828	0.124261	0.144373	0.156277	0.149411	0.19962
g__Phascolarctobacterium	0.219563	0.0377697	0.0228795	0.174847	0.116687	0.0383553	0.019473	0.0163779	0.0281267	0.105289	0.157115	0.2357	0.192166	0.151508	0.0302936	0.012292	0.0559178	0.18848	0.048851	0.0304954	0.0759703	0.250755	0.226065	0.0598463	0.0494997	0.28595	0.215372	0.228061	0.18659	0.20566
g__Escherichia	0.0548431	0.16468	0.0695021	0.0314229	0.196298	0.0537354	0.0574807	0.152793	0.187278	0.0350565	0.225319	0.0662897	0.0242207	0.0296921	0.402271	0.0448502	0.0607471	0.0262922	0.332123	0.115102	0.030949	0.43561	0.036937	0.0559802	0.0536732	0.0442145	0.0257941	0.0493282	0.0247278	0.358425
g__Firmicutes_unclassified	0.143971	0.0844114	0.0899367	0.123683	0.147288	0.0677344	0.0695358	0.0224824	0.0912384	0.174712	0.15689	0.108866	0.138848	0.11513	0.0818624	0.0305782	0.107276	0.122345	0.120369	0.135007	0.133436	0.114032	0.133054	0.117744	0.10347	0.157664	0.109181	0.102242	0.0972378	0.112612
g__Fibrobacter	0.0721023	0.222785	0.0581848	0.127206	0.0624372	0.0576196	0.0616386	0.016973	0.0746344	0.071272	0.0970068	0.0837987	0.0762672	0.0658336	0.0495533	0.0378179	0.140894	0.106892	0.0840366	0.226773	0.143326	0.0668948	0.269127	0.334126	0.0584881	0.0599277	0.107158	0.101632	0.308392	0.066438
g__Pedobacter	0.0267364	0.0339464	0.0294183	0.0251144	0.0182487	0.0277674	0.0308441	1.43381	0.503211	0.0215253	0.0214749	0.0214842	0.021362	0.0245881	0.392074	0.198515	0.0217728	0.0216456	0.0274261	0.0431783	0.0300224	0.0251416	0.0232704	0.0270123	0.0346811	0.0369157	0.0297586	0.0251381	0.0298971	0.0219291
g__Oerskovia	0.00136412	0.0205256	0.015179	0.00119856	0.00114559	0.0346433	0.0218658	0.0717196	1.16202	0.00166318	0.00148193	0.00259077	0.00103431	0.00140761	1.47221	0.317903	0.0153544	0.00173387	0.00492622	0.0113721	0.0121558	0.00184804	0.00163891	0.00891957	0.0247746	0.00146986	0.00142523	0.00120777	0.00156316	0.00148278
g__Vibrio	0.10759	0.108276	0.10727	0.123543	0.109838	0.0927367	0.108234	0.0899944	0.101312	0.102689	0.112899	0.112643	0.0990807	0.10528	0.133384	0.106649	0.106799	0.104904	0.133751	0.10049	0.106869	0.0973112	0.103678	0.103493	0.10059	0.0931695	0.10204	0.096368	0.104514	0.101941
g__Stenotrophomonas	0.00258236	0.00472007	0.00455164	0.00173061	0.0018212	0.00655142	0.00437092	1.46128	1.01622	0.00283998	0.00213351	0.00306162	0.00170454	0.00241402	0.21078	0.381698	0.00318793	0.00272608	0.0042121	0.00783286	0.00251172	0.0035571	0.00376357	0.00314876	0.00277189	0.00228949	0.00310403	0.00239822	0.00261495	0.00308804
g__Clostridiaceae_noname	0.141773	0.0889641	0.0882532	0.100643	0.116759	0.0723736	0.0762643	0.0272369	0.0959317	0.128082	0.132232	0.0949283	0.113286	0.104408	0.0822417	0.0391607	0.109206	0.100081	0.117402	0.123823	0.130366	0.102461	0.108849	0.104741	0.0955084	0.134559	0.100651	0.0974951	0.0857465	0.0983569
g__Barnesiella	0.0922194	0.173598	0.144013	0.121381	0.0656154	0.185761	0.152745	0.0155214	0.0609604	0.085932	0.0842394	0.0881455	0.0656693	0.182176	0.109361	0.0544186	0.0629682	0.0814222	0.0712455	0.115065	0.1177	0.0738166	0.0717235	0.121517	0.161048	0.119815	0.0717431	0.0778804	0.106352	0.0670961
g__Arthrobacter	0.00344305	0.076883	0.117053	0.00335063	0.00322402	0.126707	0.116383	0.320738	0.686503	0.00328444	0.00411564	0.0159566	0.00421925	0.00433223	0.164984	0.903289	0.0390377	0.00499663	0.0167328	0.0575702	0.00972155	0.00399279	0.00492503	0.133401	0.0376813	0.00371227	0.00409989	0.00373459	0.00322813	0.00389289
g__Streptococcus	0.0855992	0.10478	0.0769272	0.0712654	0.0861883	0.0932328	0.0759523	0.0831587	0.124597	0.083506	0.096635	0.0906895	0.085176	0.0798517	0.139318	0.157995	0.121716	0.0823609	0.102098	0.0724524	0.105322	0.0754034	0.0964557	0.0891263	0.0895042	0.0679603	0.0900704	0.0807177	0.0792875	0.0754001
g__Odoribacter	0.0808983	0.109878	0.113026	0.102193	0.0683257	0.132695	0.129711	0.0772722	0.0667029	0.0764067	0.0797846	0.0797452	0.0686653	0.0904604	0.0997657	0.0655745	0.0732568	0.0759851	0.088548	0.103434	0.0963234	0.109969	0.0747957	0.0963086	0.109326	0.13113	0.0756957	0.0770074	0.096205	0.099462
g__Mycoplasma	0.0708759	0.179297	0.0791053	0.0515585	0.0529013	0.108739	0.0687043	0.0652765	0.182373	0.0364796	0.053398	0.0532369	0.0613974	0.0848659	0.0540092	0.0380686	0.152144	0.0517105	0.219175	0.159967	0.138068	0.079594	0.0760689	0.08772	0.171412	0.0675021	0.0615325	0.0582234	0.053832	0.057483
g__Desulfovibrio	0.0829196	0.209346	0.0923629	0.0956626	0.035624	0.132875	0.0720516	0.0137508	0.147936	0.0267214	0.0273861	0.0897058	0.058224	0.135714	0.155106	0.0418437	0.0399374	0.0611322	0.208879	0.049174	0.0381497	0.052525	0.0904793	0.0995203	0.106657	0.140477	0.0844799	0.0892998	0.0732741	0.0952796
g__Planctomycetes_noname	0.0578109	0.198269	0.141501	0.0457316	0.0370438	0.0517787	0.189913	0.121358	0.0920237	0.0647151	0.0464271	0.0645092	0.0401975	0.100335	0.152989	0.0662291	0.0515592	0.0620642	0.110346	0.152649	0.0519685	0.0596406	0.11116	0.0668904	0.0517899	0.0770258	0.0650117	0.0446062	0.0480216	0.0552889
g__Staphylococcus	0.0671278	0.111179	0.0650848	0.062067	0.0611854	0.065234	0.060573	0.103624	0.107759	0.0607841	0.0670028	0.0901284	0.0664123	0.0824615	0.105634	0.122328	0.0906667	0.0812404	0.112588	0.0738425	0.0760521	0.0633591	0.133484	0.0672619	0.0673144	0.0897091	0.0711003	0.082707	0.0865595	0.0673173
g__Candidatus_Gastranaerophilales_noname	0.106687	0.0480773	0.0246501	0.0662606	0.0789347	0.0390918	0.0165278	0.0136139	0.066135	0.134276	0.0835371	0.0998011	0.102478	0.122972	0.0257373	0.0191546	0.0646895	0.166566	0.0496386	0.0913908	0.0643919	0.110254	0.126368	0.0362817	0.055761	0.0667816	0.13869	0.111542	0.157196	0.0982748
g__Sutterella	0.136891	0.00955741	0.0100375	0.0231867	0.0152741	0.00872063	0.00893288	0.00610613	0.0106427	0.0340536	0.0904915	0.274957	0.0777678	0.0633691	0.019277	0.0074547	0.0209719	0.164258	0.00600561	0.00919144	0.0302746	0.108381	0.159025	0.0205197	0.0261113	0.00773323	0.277252	0.330797	0.278464	0.125033
g__Gemmiger	0.107827	0.0506561	0.0589899	0.0984473	0.112958	0.0542925	0.0575109	0.0197807	0.0481293	0.120686	0.109945	0.101966	0.11718	0.0888176	0.0555313	0.0260318	0.0692921	0.100909	0.0699768	0.0500244	0.0690216	0.0947421	0.0919629	0.0640046	0.0670408	0.0765428	0.0940923	0.0943114	0.0868576	0.0936564
g__Porphyromonadaceae_noname	0.0737695	0.106873	0.10003	0.0910347	0.0153911	0.0302449	0.0920385	0.00959193	0.0399596	0.0568738	0.0570227	0.109242	0.0488394	0.0515624	0.0839319	0.0547788	0.04721	0.105293	0.0323409	0.0666699	0.0733572	0.119318	0.0894263	0.0998115	0.0717093	0.02491	0.131889	0.142766	0.1658	0.119192
g__Dyadobacter	0.00726551	0.0119209	0.00962639	0.00887617	0.00530858	0.00796004	0.00933766	1.51193	0.256466	0.00868778	0.0099392	0.00732877	0.00550135	0.00844394	0.180337	0.0977376	0.008074	0.00675793	0.00815004	0.0121427	0.0103635	0.00904677	0.00716823	0.00809563	0.00825032	0.00840319	0.00726777	0.00727606	0.00972801	0.0085358
g__Campylobacter	0.0118191	0.0108248	0.0081926	0.012599	0.208491	0.013113	0.0074925	0.0237225	0.0133734	0.00784397	0.144718	0.0119174	0.197004	0.383924	0.00931573	0.0182926	0.0174983	0.277515	0.0225145	0.0236119	0.0117612	0.0285532	0.0154878	0.0141396	0.0162821	0.606584	0.068301	0.027263	0.0188822	0.0327802
g__Pradoshia	0.0178253	0.0550636	0.00183161	0.00140267	0.00193395	0.00410276	0.00177397	0.0407731	0.135236	0.00591044	0.0197285	0.0076781	0.00180284	0.00145039	0.655569	0.719458	0.302767	0.00207948	0.0225013	0.0178336	0.125315	0.00215827	0.0297949	0.0301507	0.0112797	0.00565545	0.00826843	0.00314023	0.00280824	0.00204914
g__Dysgonomonas	0.0701927	0.13514	0.0889032	0.0796339	0.0422965	0.0792835	0.0966731	0.0429711	0.060755	0.0654156	0.0694976	0.0933226	0.049428	0.0599487	0.0814537	0.0610438	0.0525421	0.0614581	0.0488833	0.0783001	0.0806354	0.0720985	0.0723227	0.0857338	0.100667	0.0611804	0.0797851	0.0861464	0.10079	0.0678165
g__Lactobacillus	0.0634733	0.0925417	0.0515607	0.0509127	0.0589185	0.0572386	0.0602487	0.067638	0.106132	0.0642388	0.0686561	0.0677887	0.0590404	0.0540316	0.130247	0.131297	0.11468	0.062073	0.101382	0.0609864	0.0810345	0.0604875	0.0655249	0.0738881	0.0720516	0.050978	0.066805	0.0623866	0.0573251	0.0591404
g__Evtepia	0.0796779	0.043877	0.0570242	0.109707	0.121458	0.0451962	0.0630135	0.0270956	0.0375723	0.0836455	0.088106	0.0945793	0.100036	0.0997438	0.0561456	0.0274284	0.0832917	0.0762389	0.115146	0.0495783	0.0960919	0.0639413	0.0491044	0.0847761	0.0697744	0.0644609	0.0639749	0.0739443	0.0618594	0.0648176
g__Butyricimonas	0.0733134	0.0970373	0.0910733	0.0788196	0.059907	0.0972699	0.0982819	0.0216904	0.0432158	0.0839879	0.0632302	0.0640177	0.057081	0.0783357	0.0568281	0.0347389	0.0530676	0.0624257	0.0610203	0.0788077	0.0910291	0.0717051	0.0600449	0.0815377	0.0911236	0.101078	0.0619185	0.0607564	0.0866486	0.0665738
g__Hungatella	0.0846666	0.0581054	0.0522733	0.0766672	0.100614	0.0473919	0.046941	0.0160928	0.0515586	0.114503	0.0844804	0.0673344	0.086543	0.0769504	0.0545777	0.0278281	0.0778505	0.0814662	0.0882939	0.0599908	0.0609822	0.0925747	0.0816367	0.0694169	0.0638085	0.0800926	0.0765346	0.0823972	0.0634875	0.0993381
g__Verrucomicrobia_noname	0.0998779	0.0261729	0.0295623	0.0417595	0.0250715	0.0406759	0.0327546	0.0346374	0.0280501	0.0414787	0.0620447	0.254359	0.0862216	0.134843	0.0341004	0.0265278	0.0337392	0.116645	0.0451767	0.0227177	0.0309316	0.0698388	0.23139	0.0275711	0.0222043	0.096637	0.110547	0.125552	0.086892	0.0654864
g__Ruminococcaceae_unclassified	0.0922185	0.0418783	0.0564599	0.0861733	0.0996409	0.0508591	0.0533171	0.0154497	0.037826	0.106062	0.103125	0.0907385	0.106288	0.0753286	0.0402352	0.0198998	0.0611626	0.0907937	0.0673959	0.0453298	0.0557614	0.086071	0.076584	0.0583807	0.0582124	0.0716964	0.0733466	0.0810031	0.0721182	0.0837948
g__Tyzzerella	0.0839584	0.0449349	0.0593795	0.117576	0.115867	0.0587398	0.0444633	0.0295559	0.045912	0.133316	0.100565	0.0651016	0.0954626	0.0780712	0.0304299	0.0123954	0.111897	0.0629728	0.0608077	0.0514365	0.0849578	0.0703378	0.0603148	0.0565909	0.0546769	0.0842952	0.063521	0.0584493	0.0542835	0.0665764
g__Porphyromonas	0.0605194	0.102963	0.0867944	0.0856669	0.0452212	0.0832078	0.0979499	0.0174635	0.0415286	0.0591474	0.058438	0.0683135	0.0494252	0.0690683	0.0663229	0.045433	0.0592076	0.0656179	0.0587763	0.0743401	0.076978	0.0739504	0.0593676	0.0876318	0.0815332	0.0627173	0.0753269	0.0743439	0.0836298	0.0679674
g__Pseudobutyrivibrio	0.0689097	0.0730351	0.0453796	0.062781	0.0870294	0.0433643	0.0426125	0.0183765	0.0528016	0.08936	0.0760015	0.0683503	0.0772228	0.0657374	0.0507494	0.0321356	0.0693643	0.0748623	0.0934656	0.0597614	0.0620062	0.071191	0.0624037	0.0574857	0.0572413	0.0627031	0.0710933	0.0752166	0.0630744	0.0680992
g__Prevotellaceae_noname	0.078342	0.133467	0.0669714	0.0521556	0.0384762	0.0456507	0.0820466	0.0124043	0.0660557	0.0525728	0.0487427	0.0530642	0.0368857	0.0353702	0.0550339	0.0788274	0.0617981	0.0557443	0.146933	0.0818093	0.0853972	0.0545082	0.0588455	0.0883843	0.0705789	0.0331344	0.0529474	0.0499731	0.0589105	0.0532695
g__Eisenbergiella	0.0812632	0.0411656	0.039616	0.0662646	0.111174	0.0396755	0.0363318	0.0142201	0.0339015	0.109304	0.0771614	0.0627149	0.0803954	0.0668441	0.0433422	0.0227889	0.0516519	0.080993	0.0569195	0.0884116	0.0520171	0.0742207	0.0856777	0.0484065	0.0491787	0.0907047	0.0682776	0.0679028	0.0602797	0.0814697
g__Caryophanon	0.00665725	0.138276	0.00552257	0.00103335	0.000622326	0.0281746	0.00303264	0.181113	0.173689	0.00337529	0.0538895	0.0291116	0.0014279	0.000965731	0.230235	0.270613	0.23434	0.00162515	0.0974786	0.0772078	0.173009	0.00170013	0.0326738	0.0609264	0.0489842	0.00572126	0.00555934	0.00301629	0.00201222	0.0014857
g__Hungateiclostridium	0.0597175	0.0588196	0.0698788	0.0726206	0.0704272	0.0650381	0.0577369	0.0137006	0.0622288	0.068261	0.0708711	0.0507006	0.0647817	0.0772139	0.0602608	0.0244808	0.0692444	0.060561	0.0709723	0.0773925	0.0670536	0.0547689	0.0544647	0.0712382	0.0718052	0.0677054	0.0626737	0.0536232	0.057386	0.0507216
g__Tannerella	0.0567061	0.0946138	0.0760165	0.0643465	0.0497479	0.073212	0.0818593	0.0106784	0.0378103	0.0557338	0.0524087	0.0705866	0.045755	0.0720028	0.058562	0.0339316	0.0406805	0.0579751	0.0481476	0.0612724	0.0715124	0.0545201	0.0579759	0.0704687	0.081785	0.102736	0.0577991	0.0643757	0.0759508	0.051459
g__Candidatus_Saccharibacteria_noname	0.0185336	0.322949	0.140171	0.0292006	0.0330668	0.130902	0.164481	0.0251043	0.154478	0.0206638	0.0133173	0.016342	0.0201648	0.0263412	0.0685454	0.10582	0.07136	0.0233358	0.139926	0.0578321	0.0424221	0.0120161	0.0134691	0.0444518	0.050049	0.0144108	0.0150777	0.0197311	0.0210866	0.0103539
g__Coprobacillus	0.0560278	0.0554657	0.0496185	0.0508805	0.0611536	0.0573434	0.0397525	0.0220149	0.0605093	0.0578454	0.0565014	0.06699	0.0627717	0.0739165	0.0349612	0.0239872	0.0674769	0.0608662	0.0826945	0.0681559	0.0669136	0.0728051	0.084668	0.0476383	0.0781642	0.0589051	0.0828681	0.0788252	0.074302	0.0677301
g__Gemmobacter	0.00120117	0.00320734	0.00153909	0.00103261	0.000901648	0.00174836	0.0016844	0.961914	0.365257	0.00160923	0.000860074	0.00129908	0.00100699	0.00251592	0.0570473	0.345704	0.00167039	0.00165464	0.0019113	0.00364494	0.00159646	0.00156605	0.00157072	0.00236267	0.00154614	0.000996453	0.00101869	0.00101427	0.00145901	0.00137903
g__Erysipelotrichaceae_noname	0.0479032	0.0604288	0.0386172	0.0468804	0.0570982	0.0316619	0.0412041	0.0249664	0.0544753	0.057526	0.0465134	0.0639589	0.0497644	0.0459735	0.0425055	0.0342067	0.111896	0.0536188	0.134156	0.045578	0.0835107	0.0425199	0.0401157	0.138209	0.123668	0.033498	0.0541946	0.0509154	0.0385308	0.0425496
g__Lentisphaerae_noname	0.0516657	0.0265562	0.0320218	0.0629276	0.0354199	0.0248922	0.0325742	0.0106307	0.0235814	0.078433	0.0415214	0.0655136	0.0277275	0.0408859	0.0263217	0.0133497	0.0314077	0.0856863	0.0298312	0.0273581	0.0379614	0.108775	0.291061	0.0311279	0.0237007	0.146806	0.0723887	0.060156	0.0780791	0.0965363
g__Anaerostipes	0.0690943	0.0593665	0.0461933	0.0656008	0.0776409	0.0473825	0.0410868	0.0201064	0.0436849	0.0747032	0.0662691	0.0573048	0.071981	0.0584972	0.0450008	0.0243414	0.0563978	0.0649221	0.0751029	0.0577798	0.0515396	0.0666789	0.0628339	0.0494591	0.0504521	0.0632438	0.0593894	0.0590136	0.0537106	0.0702049
g__Ruminiclostridium	0.059987	0.0578748	0.0629583	0.0656526	0.0677071	0.0566266	0.0529168	0.0174291	0.052833	0.0621161	0.0677975	0.0495859	0.060675	0.0701504	0.0538944	0.0254437	0.064451	0.0589004	0.0612666	0.0650222	0.0586171	0.055854	0.0543276	0.0631342	0.0603282	0.059883	0.0571286	0.0531839	0.0555049	0.0553858
g__Mailhella	0.0967711	0.0152941	0.0127935	0.0303479	0.0173595	0.0147769	0.00948127	0.00475397	0.0140289	0.0312158	0.0454046	0.121647	0.10051	0.0769062	0.018255	0.00709149	0.0133718	0.0925522	0.0242781	0.0123189	0.0265451	0.0713319	0.159141	0.0178504	0.0160264	0.0673474	0.111062	0.192071	0.191338	0.0813
g__Mediterranea	0.0607389	0.0753024	0.0690312	0.0677899	0.0556148	0.082447	0.0804516	0.00787043	0.0274945	0.0654085	0.0586102	0.0492336	0.0460254	0.0542506	0.0570317	0.0260452	0.0371464	0.0530435	0.0601201	0.0566593	0.0658906	0.0573268	0.0498364	0.0699031	0.075207	0.0660935	0.0452808	0.0501467	0.0635458	0.0535627
g__Acidovorax	0.00158721	0.00416801	0.0031938	0.00115125	0.00113136	0.00640147	0.00379814	0.954449	0.20886	0.00270017	0.00115231	0.00206531	0.0012235	0.0013507	0.212723	0.158498	0.00214472	0.00271344	0.00205391	0.00956937	0.00158643	0.00201126	0.00258018	0.00152572	0.00150423	0.00155644	0.00239583	0.00202255	0.00214563	0.00205721
g__Oribacterium	0.0525654	0.0897926	0.0447351	0.0444349	0.0573964	0.0380337	0.0533056	0.0319393	0.0600445	0.0569022	0.048023	0.0527398	0.0492649	0.0425094	0.0541222	0.0429676	0.0630418	0.0541983	0.082138	0.0455877	0.0580995	0.0555158	0.0435434	0.0599664	0.0510394	0.0344915	0.0606125	0.0549058	0.0435436	0.050765
g__Enterococcus	0.0480715	0.0661139	0.041903	0.0431665	0.0484899	0.0474158	0.0419175	0.0375419	0.0797614	0.0517791	0.0512696	0.047122	0.0464317	0.0441157	0.070691	0.0609248	0.0735121	0.0525262	0.0696388	0.0531405	0.0551288	0.0468532	0.0489943	0.0537159	0.0533963	0.0468961	0.0520308	0.0474452	0.047192	0.0477883
g__Acetatifactor	0.0776344	0.0352179	0.0262101	0.0513509	0.0724288	0.0209708	0.0234629	0.00990303	0.0258264	0.13853	0.0685545	0.0507176	0.0596923	0.0441469	0.0297736	0.0127509	0.0381432	0.0788382	0.0490236	0.0680621	0.0362224	0.0566184	0.0909684	0.040236	0.0364894	0.0683842	0.0666534	0.0553349	0.0502433	0.065854
g__Anaerocolumna	0.0704584	0.0291474	0.0323679	0.0605572	0.0954084	0.0323011	0.0296819	0.00807177	0.0259709	0.0824643	0.054425	0.0472161	0.0876839	0.0523582	0.0315736	0.0148837	0.0428219	0.0631506	0.0491962	0.041626	0.0362821	0.0601544	0.0663031	0.0407204	0.0388005	0.0517553	0.05132	0.0535217	0.0523391	0.0746101
g__Sporobacter	0.0548021	0.0556346	0.0718357	0.0864072	0.0534214	0.0519498	0.0642816	0.00947943	0.0283556	0.0536792	0.0566442	0.0453804	0.0734041	0.0421074	0.0467613	0.0227656	0.0479036	0.0600677	0.0622265	0.0269987	0.0430588	0.0421747	0.0326558	0.0440079	0.0394325	0.0262866	0.0501682	0.066807	0.042583	0.0420077
g__Acutalibacter	0.0608613	0.0357055	0.0443804	0.055386	0.062779	0.0381119	0.0411137	0.0140223	0.0354145	0.0745866	0.0556705	0.0509784	0.0625832	0.0491863	0.0343788	0.0175153	0.0444185	0.0536182	0.049174	0.0344076	0.0409333	0.0560421	0.0515465	0.0426467	0.0457387	0.0538297	0.051317	0.0531824	0.0469241	0.057658
g__Prevotellamassilia	0.0342754	0.0642244	0.0685084	0.107071	0.0117648	0.0270531	0.0837873	0.00234116	0.0278903	0.0565662	0.0417869	0.0452809	0.0288761	0.037494	0.0457818	0.00994386	0.106468	0.0348933	0.00905352	0.0679475	0.0529339	0.0875593	0.0106818	0.0811134	0.030914	0.00760611	0.0593922	0.0350533	0.0347001	0.0866031
g__Selenomonas	0.0418288	0.0678953	0.039918	0.0413374	0.0455296	0.0382026	0.0496726	0.0499292	0.0777472	0.0521345	0.0444942	0.0407576	0.0394726	0.038182	0.0608488	0.0290338	0.0505266	0.0420389	0.0501769	0.0448894	0.0480306	0.0483965	0.0411102	0.0371249	0.0453807	0.0379483	0.0442813	0.0398934	0.0388961	0.0459205
g__Intestinibacillus	0.0605182	0.0286856	0.0442672	0.0539524	0.0621775	0.0355133	0.0387626	0.0102467	0.0267853	0.0610162	0.0624372	0.0579295	0.0666063	0.0483143	0.0343816	0.0133557	0.0418078	0.0508045	0.0366633	0.0309986	0.037068	0.0466776	0.0531984	0.0383329	0.0394787	0.0394808	0.0463739	0.0519181	0.0524315	0.0490009
g__Muribaculaceae_unclassified	0.0316169	0.247723	0.108439	0.0335282	0.0138134	0.0853284	0.14229	0.00559361	0.0281281	0.0169948	0.020154	0.0233471	0.0177956	0.0396452	0.0474778	0.0147904	0.026638	0.0191011	0.0443052	0.0264999	0.0331915	0.0269459	0.0207357	0.0700535	0.0465384	0.0165504	0.0220473	0.0270137	0.0341792	0.0232851
g__Lawsonibacter	0.0611491	0.0204422	0.0378382	0.0565909	0.0745762	0.0321895	0.0366921	0.00725537	0.0195568	0.0608933	0.0696025	0.0658409	0.0764055	0.0388069	0.025688	0.0108043	0.0315224	0.0566653	0.0273101	0.0211344	0.031747	0.053172	0.0506881	0.0334117	0.0360423	0.0384268	0.0503649	0.0569877	0.0502681	0.0583243
g__Clostridioides	0.0480656	0.0372184	0.0320951	0.0489145	0.0508608	0.0327867	0.0292149	0.0178809	0.0337209	0.047386	0.0466313	0.0436297	0.0518716	0.0426926	0.0317793	0.0217874	0.0446707	0.0443328	0.0452071	0.0416647	0.0327088	0.0524253	0.057759	0.0405202	0.0368556	0.0619479	0.0497275	0.0465579	0.0448866	0.0538949
g__Erysipelatoclostridium	0.0464732	0.0375163	0.0351989	0.0422235	0.0535013	0.0367651	0.0314492	0.0137977	0.0400744	0.0517168	0.050923	0.0482728	0.0488181	0.0436988	0.0292532	0.0186013	0.0520927	0.0467288	0.0499553	0.0341053	0.0406501	0.0407419	0.0495438	0.0409926	0.0408411	0.0466057	0.0541881	0.0527788	0.0481918	0.0416276
g__Flavobacteriaceae_noname	0.00489548	0.0152235	0.00829111	0.00751158	0.00397258	0.00634573	0.00815802	0.485982	0.117695	0.00469988	0.00482796	0.00600639	0.00461653	0.00776656	0.0884276	0.34319	0.00733371	0.00628425	0.00761523	0.0133709	0.00863913	0.00765819	0.00688954	0.00670709	0.00813625	0.00608703	0.00790432	0.00731327	0.00856344	0.00726047
g__Sphingopyxis	0.0158946	0.0227133	0.0325496	0.0207619	0.0175887	0.0215645	0.0324749	0.604805	0.0474164	0.0155434	0.0130221	0.0137784	0.0150135	0.0179475	0.066906	0.0189703	0.0179533	0.0163172	0.0192901	0.0239178	0.0179649	0.0149343	0.0180426	0.0165453	0.0176502	0.0162908	0.0143569	0.01637	0.0193417	0.0143334
g__Petroclostridium	0.0298004	0.0409109	0.0763983	0.0524837	0.0433173	0.0487785	0.06052	0.00420763	0.0706174	0.054648	0.0512593	0.0225552	0.0281253	0.0439696	0.050707	0.0106855	0.0437583	0.0295834	0.0433108	0.0554994	0.0421142	0.0311025	0.0273335	0.0515881	0.0466998	0.031651	0.0266744	0.0265877	0.0302034	0.0263027
g__Azospirillum	0.0266943	0.0235534	0.017874	0.0483134	0.0305897	0.0376889	0.0138108	0.0131919	0.0305676	0.00902686	0.0169807	0.0250573	0.0163709	0.135656	0.0334817	0.0111652	0.0196271	0.108949	0.0285052	0.0163331	0.0307993	0.034367	0.0939554	0.0206514	0.0980783	0.0231227	0.0280445	0.0741501	0.100169	0.0333891
g__Robinsoniella	0.0511742	0.0305691	0.0303598	0.0447785	0.0563262	0.0317277	0.0270186	0.0115577	0.0235503	0.0610974	0.0553997	0.0412231	0.0514268	0.046249	0.0247528	0.0161686	0.0398325	0.0440982	0.0530377	0.0405419	0.0330784	0.0496565	0.0477844	0.032754	0.0330906	0.0510479	0.0428347	0.0391472	0.0342696	0.0493591
g__Monoglobus	0.033312	0.0439394	0.0618432	0.0579157	0.0342797	0.0478995	0.0364715	0.00641079	0.0480044	0.0621789	0.0475358	0.0222087	0.0335632	0.0928655	0.0281877	0.0107689	0.0363626	0.026344	0.0550725	0.0397185	0.0383283	0.0248115	0.0244029	0.0547547	0.0604673	0.0395758	0.0243943	0.0421634	0.0260779	0.0231338
g__Massilimaliae	0.0463704	0.0286948	0.0506294	0.0481053	0.0532843	0.0327994	0.0465278	0.0126264	0.0286076	0.0492912	0.0579501	0.0383167	0.0453828	0.0477955	0.0318559	0.0146564	0.0405174	0.0403497	0.0368323	0.0352181	0.0339435	0.0358085	0.0456542	0.0325243	0.0369706	0.0484815	0.0378457	0.0392114	0.0398134	0.0347576
g__Bifidobacterium	0.0423708	0.0349458	0.0376548	0.0488576	0.0462249	0.0361626	0.0414114	0.0202556	0.0308116	0.043128	0.0461	0.0448086	0.0407426	0.0382515	0.0295301	0.0210444	0.0364345	0.0432574	0.0426359	0.0295177	0.0340972	0.0398397	0.0396215	0.0326935	0.0489109	0.0525219	0.0426056	0.04401	0.039364	0.0400827
g__Flintibacter	0.0587265	0.0202167	0.033249	0.0489433	0.0654086	0.0226894	0.0315571	0.00605851	0.016731	0.0633169	0.0694631	0.0622938	0.0719106	0.031121	0.0257651	0.00836441	0.0298147	0.0505655	0.0294263	0.0200957	0.0285504	0.0466871	0.049517	0.0298324	0.0314353	0.0287655	0.0441906	0.0481224	0.0431589	0.0497192
g__Bacteroidaceae_noname	0.0394869	0.0515653	0.0464335	0.0493175	0.036789	0.0578522	0.0582754	0.0199027	0.021273	0.0365014	0.0432377	0.0358109	0.0305521	0.0394039	0.0398456	0.0165057	0.0225712	0.0385508	0.040085	0.039871	0.0444271	0.0382953	0.0379307	0.0456888	0.0457402	0.0500582	0.0299674	0.0337072	0.039957	0.0337565
g__Lachnotalea	0.0513811	0.0303337	0.0272728	0.0431501	0.0549595	0.0262116	0.0235816	0.00854642	0.0250259	0.0643632	0.0470539	0.0401225	0.0476653	0.0383488	0.028725	0.0116374	0.0357589	0.0421097	0.0474978	0.0401843	0.032581	0.0427725	0.0517732	0.0319199	0.0322241	0.0455741	0.0403234	0.0383527	0.0370235	0.0434377
g__Clostridiales_Family_XIII._Incertae_Sedis_noname	0.040941	0.06745	0.0341137	0.0336083	0.0383953	0.0389748	0.0331224	0.0140057	0.0411412	0.0395478	0.0386895	0.0364781	0.0398723	0.0335077	0.0523691	0.0250558	0.0380733	0.035282	0.0481816	0.0378188	0.0393452	0.03787	0.0310253	0.0412242	0.0381263	0.0276006	0.0345757	0.0334923	0.030727	0.0375194
g__Soonwooa	0.000609875	0.00105226	0.000276424	0.000365239	0.000530267	0.00029078	0.000264221	0.728041	0.235025	0.00061618	0.000476138	0.000286218	0.000284549	0.000279791	0.0269412	0.114067	0.000655022	0.00044339	0.000433441	0.00220372	0.000670345	0.000285954	0.000433756	0.000540828	0.00051325	0.00040148	0.00032909	0.000387926	0.000544813	0.000367484
g__Rikenellaceae_unclassified	0.0232668	0.0328453	0.0439602	0.0237413	0.0570475	0.0515691	0.0495408	0.0068069	0.0460307	0.0288786	0.0343441	0.02341	0.0159232	0.170462	0.0228891	0.00871537	0.0115588	0.014106	0.0470271	0.0310848	0.138296	0.0182284	0.018383	0.0250587	0.0827389	0.021642	0.0164948	0.0212386	0.0144133	0.0173742
g__Agathobaculum	0.0467223	0.0309023	0.0304563	0.0413949	0.0504264	0.0306344	0.0299859	0.00771044	0.0196348	0.053665	0.0454312	0.0435282	0.0492935	0.0388148	0.0235345	0.0111365	0.0297191	0.0408019	0.0289622	0.0230449	0.028961	0.0440791	0.0414141	0.0312328	0.0316147	0.0335478	0.0393665	0.0420406	0.038434	0.0476297
g__Paenisporosarcina	0.00244684	0.0440548	0.00925127	0.00100627	0.00147804	0.0660701	0.00935252	0.0295015	0.0446857	0.00207151	0.00907617	0.00518238	0.00163973	0.00144345	0.0376022	0.602511	0.0476313	0.00135916	0.0191059	0.0212812	0.0303111	0.00110508	0.00623811	0.0294169	0.0202894	0.00190979	0.00299754	0.00133679	0.00197899	0.00146812
g__Herbinix	0.0488134	0.0203685	0.0231665	0.0434401	0.080421	0.0200576	0.0219823	0.00710031	0.0204134	0.0516821	0.0402419	0.0305007	0.0623421	0.0351692	0.0227541	0.010768	0.0319248	0.0430375	0.0380394	0.0266514	0.0245633	0.0390552	0.0439114	0.0261874	0.0264966	0.0346109	0.0362768	0.0347967	0.0377126	0.0452969
g__Kineothrix	0.0359188	0.0315722	0.0113804	0.0292719	0.0530251	0.0110052	0.0101015	0.00492033	0.0121269	0.0545987	0.0362814	0.0240697	0.0311083	0.027948	0.0182517	0.011355	0.0217832	0.0374166	0.0301618	0.147601	0.022707	0.0295855	0.0433501	0.0223484	0.0197849	0.109732	0.0276267	0.0265621	0.0238624	0.0460801
g__Neglecta	0.0385649	0.0253476	0.0345909	0.0401286	0.0492846	0.0289778	0.0295049	0.00882028	0.023652	0.0437472	0.0404179	0.0326433	0.0389879	0.0381669	0.0245086	0.0106411	0.0299097	0.0348632	0.0342758	0.0289488	0.0300118	0.0316074	0.0377869	0.0311157	0.0311496	0.0385859	0.0326015	0.033491	0.0327587	0.0309525
g__Fusobacterium	0.0414871	0.0307482	0.0219406	0.0341389	0.0391829	0.0249632	0.0197384	0.00948775	0.0271193	0.0386383	0.034007	0.0343172	0.0469553	0.0375914	0.0218683	0.0129134	0.0316782	0.0392074	0.0322749	0.0255159	0.0290792	0.0346141	0.0469946	0.025858	0.0286839	0.0283732	0.054149	0.0386608	0.0396928	0.0350961
g__Desulfonauticus	0.0397278	0.0229224	0.03106	0.045582	0.0447147	0.0309003	0.031488	0.00975276	0.0201335	0.0355879	0.0352045	0.037127	0.037479	0.0369822	0.0271531	0.0177479	0.0254973	0.0379177	0.0333759	0.0237366	0.0289298	0.0312193	0.033263	0.0310398	0.0312759	0.0327442	0.0372418	0.0382813	0.0383387	0.0348335
g__Coprobacter	0.0249015	0.0403377	0.0433284	0.0326859	0.0253651	0.0383395	0.0437542	0.00429605	0.0157434	0.0205405	0.0272586	0.0373369	0.0244093	0.0470996	0.0293939	0.0162022	0.0182652	0.034066	0.0174986	0.0315079	0.0301141	0.0286768	0.0284705	0.0346274	0.0575816	0.0871146	0.0259944	0.03018	0.0383171	0.0267956
g__Marvinbryantia	0.0438564	0.0300825	0.0226561	0.0360353	0.0458615	0.0206469	0.0223231	0.00973904	0.0204058	0.0524173	0.0420214	0.0363835	0.0398395	0.0315439	0.0233905	0.0123216	0.0308594	0.0375096	0.0388943	0.0275625	0.0294447	0.0357282	0.0346237	0.0283997	0.0266575	0.035194	0.035464	0.0369338	0.0305315	0.034861
g__Deltaproteobacteria_noname	0.0313333	0.0379251	0.0280304	0.0326194	0.0228595	0.0249486	0.0303203	0.0177417	0.024208	0.0351223	0.0277319	0.0365718	0.0280037	0.0374194	0.034234	0.0191018	0.0250918	0.0382564	0.0399675	0.0255302	0.0272691	0.0321364	0.0536483	0.0272411	0.0269284	0.0421994	0.0396159	0.0351289	0.0358345	0.0326462
g__Opitutae_noname	0.0680249	0.00290017	0.00388405	0.00861111	0.00273234	0.0204567	0.00539703	0.00102923	0.00347478	0.0010973	0.0439305	0.213416	0.0655625	0.080988	0.00888367	0.000970181	0.0127845	0.0601101	0.0161651	0.000886908	0.00390001	0.00792419	0.0601202	0.00518151	0.00626072	0.0186386	0.0704954	0.0898698	0.0397127	0.00769147
g__Streptomyces	0.023701	0.0339521	0.0442123	0.0243522	0.0196457	0.0333745	0.0441697	0.0612053	0.0521668	0.0232493	0.0247591	0.0237166	0.0214059	0.0255676	0.0543342	0.0657891	0.0359937	0.0230482	0.0282549	0.0243531	0.0314291	0.0199038	0.028924	0.030778	0.0278872	0.0191575	0.0205683	0.0198848	0.0213062	0.0194057
g__Cryobacterium	0.000940591	0.00284332	0.451195	0.000848498	0.00105122	0.022961	0.349201	0.0164743	0.0126629	0.00056273	0.000851121	0.00138009	0.00103236	0.00102109	0.0168478	0.0222955	0.00123264	0.000963621	0.00177221	0.00284511	0.000961941	0.000899113	0.00206447	0.00490822	0.00208951	0.000784343	0.000961702	0.00099621	0.00102388	0.00103289
g__Mogibacterium	0.0259213	0.0368001	0.0323419	0.0251329	0.0379484	0.0257297	0.0508207	0.0247178	0.0435688	0.0446252	0.0176078	0.0290676	0.0392978	0.0304069	0.0393035	0.0252423	0.0471895	0.045982	0.0368268	0.0237199	0.03087	0.0466612	0.00878122	0.0247763	0.0242261	0.00878306	0.022734	0.0209541	0.0185472	0.0340086
g__Acetobacter	0.0187994	0.0137832	0.0098104	0.0295594	0.0253802	0.0302132	0.00760986	0.00646424	0.0136419	0.00444577	0.00816249	0.0127476	0.0115668	0.188181	0.0180485	0.00852344	0.0115999	0.174503	0.0190091	0.0106932	0.012421	0.0118997	0.101734	0.0166009	0.0334793	0.0138109	0.0315746	0.0325709	0.0300039	0.0102612
g__Faecalicatena	0.0370537	0.0273204	0.0198076	0.0335652	0.0430864	0.0229128	0.0185117	0.00900377	0.0206408	0.0503563	0.0423379	0.0323656	0.0375752	0.0331366	0.0234024	0.0109981	0.0330245	0.0350081	0.0429608	0.0263517	0.0290955	0.0311859	0.0330251	0.0260126	0.0259192	0.033237	0.0353596	0.0351796	0.0283474	0.0331469
g__Peptococcaceae_noname	0.0535485	0.0280285	0.0173901	0.0282601	0.0374041	0.0170253	0.0181396	0.0104336	0.0213553	0.0369837	0.0414561	0.0345391	0.0439203	0.0313709	0.0268205	0.022267	0.0336031	0.0416181	0.0325151	0.020764	0.0317551	0.0317669	0.0380521	0.0225713	0.0252292	0.029684	0.0354603	0.0382132	0.0290786	0.0300314
g__Acetivibrio	0.0437751	0.0230307	0.0192213	0.0341	0.0536564	0.0158353	0.0159597	0.00641887	0.015111	0.05156	0.0360574	0.0279373	0.0472217	0.0268226	0.0190251	0.00809194	0.0283776	0.0393679	0.0318876	0.0324215	0.0254491	0.0361592	0.0404749	0.0257404	0.0232867	0.0370474	0.0311881	0.0340163	0.0308642	0.0428398
g__Christensenella	0.0331487	0.0250749	0.0311019	0.0360104	0.0360093	0.031244	0.0312296	0.00968631	0.0269575	0.0335582	0.0363051	0.0312738	0.0357351	0.0337619	0.0305991	0.0149881	0.026854	0.0328425	0.0317622	0.025966	0.0264773	0.0298653	0.0320387	0.0255631	0.0275948	0.0296999	0.0327454	0.0323423	0.0302763	0.0305242
g__Sporosarcina	0.00596342	0.0537325	0.00575218	0.00377236	0.005866	0.0180513	0.00467577	0.0710574	0.0767303	0.00618651	0.0224339	0.0135693	0.00409323	0.00547206	0.0927587	0.154333	0.0967227	0.0054525	0.0370027	0.033967	0.0686581	0.00507411	0.0147285	0.026517	0.023932	0.00628095	0.00596876	0.00550443	0.0046745	0.00519905
g__Acholeplasma	0.0252154	0.0487018	0.0235201	0.020016	0.0215373	0.038597	0.0189466	0.0181228	0.041987	0.0238162	0.0189962	0.0279543	0.0279901	0.0294774	0.0209713	0.0161281	0.0429073	0.0237626	0.0526883	0.0513198	0.0375615	0.0210981	0.0264187	0.0248744	0.0474465	0.0279486	0.0304782	0.0256402	0.0275619	0.0189939
g__Ureibacillus	0.00489567	0.0687093	0.00349862	0.00138632	0.00170232	0.0139466	0.00211406	0.0818174	0.0757003	0.00301191	0.026378	0.0151151	0.00181425	0.00214501	0.0923128	0.10482	0.112868	0.00236943	0.0462978	0.038796	0.0852725	0.00185588	0.0195322	0.0279887	0.0235143	0.00605324	0.00429681	0.00425134	0.00244517	0.00183392
g__Pygmaiobacter	0.0384528	0.0165788	0.0185601	0.0371809	0.0457685	0.0172835	0.0182424	0.00600194	0.017295	0.0458094	0.0419394	0.0360663	0.051629	0.0336818	0.0158485	0.00783144	0.0274123	0.0334521	0.0267469	0.0154503	0.0253204	0.0375921	0.0329589	0.0226292	0.0239339	0.0264784	0.0364885	0.0328078	0.0351379	0.0370115
g__Hydrogenoanaerobacterium	0.0377192	0.0189004	0.0325354	0.0348098	0.0389029	0.0239351	0.0262791	0.00702813	0.0199107	0.0426506	0.0467526	0.0288754	0.0361973	0.0374846	0.0178668	0.00821526	0.0278967	0.0348174	0.0309995	0.0249885	0.0264277	0.0253344	0.0334244	0.0229429	0.0264794	0.0374827	0.0281178	0.0271555	0.0267906	0.0264679
g__Sarcina	0.0271035	0.0796888	0.0214051	0.017617	0.0236227	0.0183754	0.0303111	0.0222939	0.0438076	0.0287902	0.0210489	0.0251236	0.0180594	0.0179417	0.0389365	0.0232073	0.034692	0.0256244	0.0540066	0.0271563	0.0351591	0.0266569	0.0163387	0.0391221	0.0280383	0.013203	0.0287657	0.0274467	0.0177936	0.0226049
g__Collinsella	0.0356969	0.035877	0.0287635	0.0266172	0.0322936	0.0265917	0.0318815	0.0086908	0.0287761	0.0362961	0.0289784	0.0293831	0.0305136	0.0238937	0.0242185	0.0161867	0.0259912	0.0279639	0.028594	0.020592	0.0231072	0.0278326	0.0380658	0.0251134	0.0248635	0.0234691	0.0371426	0.0320461	0.0289657	0.028015
g__Harryflintia	0.0248828	0.0295208	0.0360345	0.034607	0.0288471	0.026825	0.0334771	0.0225073	0.02902	0.0257211	0.0275112	0.0221659	0.0269427	0.0267481	0.0374048	0.0230778	0.0279371	0.0236354	0.0275058	0.0329283	0.0286825	0.0241062	0.025583	0.0278922	0.0255711	0.0279789	0.0242556	0.0241953	0.0278923	0.0238522
g__Negativibacillus	0.0365464	0.0152144	0.0260504	0.0353578	0.0501356	0.0218862	0.021285	0.00566967	0.0151882	0.0354153	0.0390505	0.0314189	0.041281	0.0328593	0.0164828	0.00717662	0.0198344	0.0330936	0.0253336	0.0197912	0.0222929	0.038012	0.0295102	0.0219571	0.0252729	0.0318684	0.0300739	0.0325049	0.0267211	0.0394912
g__Emergencia	0.0305265	0.0305754	0.0340264	0.0260356	0.0322893	0.0162241	0.0449096	0.00823221	0.0202177	0.0366471	0.0269696	0.0272018	0.03614	0.028437	0.0281001	0.0170364	0.0288482	0.0262513	0.0369524	0.0196524	0.0248076	0.029697	0.0263336	0.0266508	0.0230703	0.021931	0.0257219	0.0245455	0.0221602	0.0260313
g__Duncaniella	0.0239466	0.0491825	0.0375017	0.0292693	0.0132629	0.0938046	0.0407695	0.00407016	0.0276266	0.0187852	0.0199601	0.0193569	0.0154346	0.0362046	0.0240263	0.0185153	0.0314817	0.0163441	0.0215679	0.0294752	0.0334446	0.015776	0.0141896	0.032774	0.0371218	0.0227969	0.0177428	0.0195718	0.0216061	0.0140424
g__Pseudoclostridium	0.0291894	0.0218921	0.031439	0.0318082	0.0334909	0.0258303	0.0269655	0.00564017	0.0266469	0.0320771	0.0366366	0.0238169	0.0285751	0.0320034	0.0258801	0.00987966	0.0266566	0.0267513	0.0263402	0.0314104	0.0277048	0.0240421	0.0258412	0.0278942	0.0277596	0.027445	0.0261675	0.0249774	0.0253705	0.02402
g__Oscillospiraceae_unclassified	0.038043	0.00977555	0.0151207	0.0379567	0.0455309	0.0129817	0.0135534	0.00341191	0.0076411	0.040395	0.031679	0.0381248	0.0543657	0.0264243	0.0151808	0.00441691	0.0199221	0.0395036	0.0233232	0.0120795	0.0205683	0.0319977	0.0395729	0.0194361	0.0200303	0.0240341	0.0312913	0.0368047	0.0346924	0.0347971
g__Anaerobutyricum	0.0290544	0.0354438	0.0223231	0.0314548	0.0323926	0.0216224	0.0209636	0.00778219	0.021676	0.0316611	0.0297979	0.0270305	0.0290944	0.0392953	0.0223143	0.0128864	0.0256727	0.0293952	0.032956	0.0254174	0.023546	0.0258393	0.0272756	0.0225626	0.0238389	0.0237306	0.0275907	0.0254363	0.0234476	0.0276826
g__Bacilliculturomica	0.0257431	0.102165	0.0147935	0.0177992	0.0218454	0.00868194	0.0157141	0.0119019	0.0357573	0.0237074	0.0230574	0.0227277	0.0183772	0.0171542	0.0475582	0.0213954	0.0252017	0.0204979	0.0303391	0.0285861	0.0340627	0.022921	0.0194907	0.0366036	0.0295419	0.0142283	0.020546	0.0200206	0.0181077	0.0212054
g__Angelakisella	0.0327353	0.0150624	0.024035	0.0315422	0.0339748	0.0205179	0.0215553	0.00604378	0.0142353	0.0363246	0.0382589	0.0296439	0.0336834	0.0300875	0.0209934	0.00823658	0.0233228	0.0343418	0.0251387	0.0201821	0.0220005	0.029985	0.0316589	0.0221942	0.0230684	0.027158	0.02859	0.0283402	0.0271621	0.0290465
g__Caproiciproducens	0.026014	0.0208975	0.0304094	0.0326126	0.0357439	0.0254047	0.0254498	0.00942249	0.019884	0.0292244	0.0374282	0.0230992	0.0292009	0.0366264	0.0209153	0.0111049	0.0256741	0.0284403	0.0280613	0.0249378	0.0264323	0.0181784	0.0288056	0.0215927	0.0255497	0.035859	0.0225854	0.0260827	0.0219956	0.0191235
g__Elusimicrobium	0.029119	0.0215556	0.0653401	0.0280167	0.0141992	0.0245252	0.0572379	0.00289428	0.0199213	0.00749872	0.00593979	0.0102252	0.106087	0.0634777	0.00825078	0.00472994	0.00558765	0.0386468	0.0475619	0.0154694	0.0142539	0.025703	0.0227943	0.0168977	0.018398	0.00135714	0.0264463	0.00874375	0.0325576	0.0207595
g__Thermotalea	0.0232465	0.0248907	0.0276775	0.0265051	0.0243542	0.0251443	0.0320159	0.0498733	0.0313527	0.0224112	0.021651	0.0207705	0.0187027	0.0239673	0.0386192	0.0301754	0.0171005	0.0210791	0.0228784	0.0207335	0.0239486	0.0213204	0.0280449	0.0235026	0.0232856	0.0236325	0.0241203	0.020743	0.0299487	0.0220503
g__Anaerolactibacter	0.0114676	0.0241837	0.00819383	0.0113857	0.0183749	0.00747934	0.00833258	0.0116515	0.027888	0.01508	0.0116604	0.0251892	0.012744	0.0151594	0.0123632	0.0170996	0.0534063	0.0198296	0.0892217	0.0149245	0.051304	0.0103976	0.0131772	0.122687	0.0930559	0.00544425	0.0205162	0.0112968	0.00997315	0.00893637
g__Drancourtella	0.0294896	0.025208	0.0187331	0.0302129	0.036475	0.0205156	0.0161827	0.00784999	0.01875	0.036865	0.031454	0.0246675	0.0355523	0.0287775	0.0180128	0.00868781	0.0265017	0.0285647	0.03359	0.0192517	0.024647	0.0295545	0.0257034	0.0214993	0.0221377	0.0289317	0.0274428	0.0273076	0.0223988	0.0294959
g__Holdemania	0.029713	0.0188073	0.0180045	0.0278468	0.0337758	0.0173082	0.0186231	0.00671491	0.0164163	0.0413881	0.0289932	0.0271546	0.0297105	0.0242461	0.0179304	0.0130726	0.0335996	0.0280808	0.034486	0.0159891	0.0230556	0.0291293	0.025429	0.0291428	0.0274527	0.0281303	0.0276048	0.031279	0.0232839	0.0275796
g__Acidiphilium	0.0209334	0.0125294	0.0187511	0.0268353	0.0174469	0.0176176	0.0141135	0.00548634	0.011823	0.0173071	0.0223783	0.0309541	0.0246653	0.0633667	0.0146292	0.00520424	0.0137009	0.0249677	0.011832	0.0165812	0.0166966	0.0362001	0.0434025	0.0127373	0.0193025	0.0237563	0.0694292	0.0312999	0.0655158	0.0435134
g__Anaerofilum	0.0315431	0.0126296	0.0200767	0.0321361	0.0367365	0.0174934	0.0188691	0.00555854	0.0118782	0.0384129	0.0340585	0.0303975	0.0415398	0.0321694	0.0171061	0.00581326	0.0225217	0.0301259	0.0226397	0.0143531	0.0214764	0.0335227	0.0296819	0.0187742	0.0214509	0.0294312	0.0309541	0.0287548	0.0283141	0.0343729
g__Vitreoscilla	0.000427813	0.000541817	0.000176302	0.000160054	0.000112831	0.000393638	0.000363001	0.650333	0.0687539	0.000723678	0.000150168	0.000219127	0.000235946	0.000362319	0.0023729	0.0198322	0.000341079	0.000624236	0.000225076	0.00074262	0.000517402	0.000251403	0.000453552	0.000379203	0.000261447	0.000616161	0.000343814	0.000355187	0.000241793	0.00032228
g__Desulfosporosinus	0.0311036	0.0233982	0.0200402	0.0273415	0.0349902	0.0186523	0.0195759	0.0061518	0.0165542	0.0290536	0.0287693	0.0262613	0.0341052	0.0254179	0.0183196	0.0115289	0.0240749	0.0329671	0.0292074	0.0213411	0.0220516	0.0284888	0.028237	0.0227579	0.0231254	0.0273172	0.0295067	0.0301273	0.0259558	0.0275483
g__Corallococcus	0.0141477	0.00634836	0.0100801	0.0134673	0.0079612	0.00951192	0.00807565	0.0100081	0.00665354	0.0307576	0.0148407	0.0517653	0.0115164	0.0211554	0.00970081	0.00565766	0.00956913	0.0490877	0.0125015	0.0118802	0.00814009	0.0814267	0.0781402	0.0134422	0.0345112	0.0183667	0.0308956	0.0276246	0.0349596	0.0897715
g__Candidatus_Melainabacteria_noname	0.0350489	0.018283	0.0100582	0.0198983	0.0314181	0.016168	0.00680776	0.00648782	0.0209129	0.0214498	0.0212248	0.0223907	0.0486621	0.032916	0.00851417	0.00971438	0.0250757	0.0276332	0.0203969	0.0186179	0.0211007	0.0245858	0.0597813	0.0122358	0.0171816	0.0217457	0.0605516	0.0312699	0.0356994	0.0231033
g__Olsenella	0.0285647	0.0322357	0.0319837	0.0220769	0.0256475	0.0233031	0.0418085	0.0117193	0.0242386	0.0280856	0.0257404	0.0282403	0.0245379	0.0209858	0.0233797	0.013833	0.0249066	0.0265498	0.0272923	0.0200198	0.0210447	0.0217477	0.0249643	0.0201127	0.0199889	0.0181054	0.0272745	0.0261204	0.0210269	0.0223669
g__Veillonella	0.0255786	0.0240226	0.017885	0.0220102	0.0264085	0.0188137	0.0179379	0.0122384	0.0248731	0.0236341	0.0270515	0.027738	0.0238757	0.0207454	0.0302768	0.0266935	0.0311661	0.0231441	0.0224027	0.0189059	0.0254699	0.0224615	0.0263368	0.0206984	0.0229904	0.0243038	0.0266331	0.0245999	0.0219194	0.0235166
g__Lachnospira	0.0256292	0.0217886	0.0173078	0.0225969	0.0290083	0.0163497	0.0158168	0.00655156	0.0167311	0.0336498	0.0287843	0.0226873	0.0276544	0.0243868	0.016368	0.00800292	0.0243821	0.0271928	0.0343346	0.0242862	0.0214388	0.0273152	0.0249573	0.0200177	0.0213987	0.0241349	0.0262111	0.0259761	0.0219269	0.0275256
g__Aminipila	0.0271921	0.0682673	0.0150963	0.0184245	0.0229345	0.0126015	0.015917	0.00982635	0.0283217	0.0224697	0.0201195	0.0214151	0.0225377	0.0177055	0.041192	0.0196423	0.022712	0.0193646	0.0304266	0.0239984	0.0269546	0.0195798	0.0172186	0.0295132	0.0251044	0.0155957	0.0180932	0.0159519	0.016953	0.0166928
g__Cohnella	0.024337	0.0195867	0.0202061	0.0234738	0.0239838	0.0208628	0.0188136	0.0264876	0.0215007	0.0248236	0.0284104	0.0205052	0.0217129	0.0226488	0.0223537	0.0300616	0.0235587	0.0215704	0.0200963	0.0224856	0.0261086	0.0229734	0.0234602	0.0197003	0.0200961	0.0216939	0.0219389	0.0205737	0.0193893	0.024389
g__Desulfitobacterium	0.0298825	0.0158376	0.0173838	0.0250015	0.0306391	0.0154081	0.0158554	0.00653692	0.0160024	0.0344502	0.0257767	0.0236668	0.0320012	0.0252563	0.0182824	0.00799048	0.0219316	0.0297726	0.0261909	0.0158736	0.0181526	0.0314365	0.0241756	0.0196314	0.0203357	0.0199884	0.0250352	0.0281908	0.0226377	0.0322617
g__Papillibacter	0.0284195	0.0175545	0.0272507	0.0282097	0.0279056	0.0197675	0.0239098	0.00413468	0.0127063	0.0295666	0.0283344	0.0243437	0.0322504	0.0270909	0.0216125	0.00922174	0.0212928	0.0271582	0.024761	0.0144726	0.0177432	0.0244633	0.0248967	0.0207131	0.0207055	0.0166456	0.0253619	0.0279342	0.022117	0.0240396
g__Ruthenibacterium	0.0287059	0.0124102	0.0176757	0.0286857	0.0318653	0.0169743	0.0187631	0.00458134	0.0138393	0.0348858	0.0289342	0.0265609	0.0321526	0.0262165	0.0131873	0.00806183	0.0188208	0.0284039	0.0208268	0.0126089	0.0168959	0.0291545	0.0300655	0.0193711	0.0197062	0.0240284	0.0272259	0.0287884	0.0247212	0.0302336
g__Murimonas	0.0302096	0.0189387	0.0156134	0.0246485	0.0336007	0.0154505	0.0144203	0.00560723	0.0131926	0.0377252	0.0316945	0.0229115	0.0292033	0.0225147	0.0174344	0.00603462	0.0220934	0.0277734	0.0304237	0.0199104	0.0203717	0.0249895	0.0270002	0.0186339	0.0172963	0.0267863	0.0251566	0.0259568	0.0197134	0.0247781
g__Traorella	0.0212528	0.0153678	0.0130813	0.0257018	0.0372477	0.0132767	0.00954556	0.00598357	0.0125106	0.0307447	0.0302482	0.0243093	0.0438111	0.032777	0.00889254	0.00597898	0.0474448	0.0209271	0.0220091	0.0139582	0.0292318	0.0313743	0.0144041	0.0275041	0.0255649	0.0197027	0.0210975	0.0196327	0.0176085	0.0283078
g__Kurthia	0.00611164	0.0404356	0.00477326	0.00546551	0.00506265	0.0123407	0.00415669	0.0596898	0.0626944	0.00507613	0.018093	0.0119224	0.00476627	0.00627677	0.0702207	0.0857825	0.0753454	0.00399226	0.0297377	0.0271363	0.0550607	0.00282996	0.0106428	0.0209718	0.0181559	0.00503086	0.00437313	0.00396306	0.00427843	0.00280511
g__Eggerthella	0.0187172	0.0421449	0.0362491	0.0210647	0.0188252	0.0307574	0.0474288	0.0107041	0.0223853	0.0202063	0.018331	0.0192921	0.0192077	0.0211236	0.0342517	0.014769	0.0228713	0.0182952	0.0236299	0.0208231	0.0192784	0.0181969	0.0186331	0.0196389	0.017381	0.0170253	0.0176401	0.0174267	0.0184297	0.0189811
g__Thermoclostridium	0.0256439	0.0183164	0.0223549	0.0275821	0.0262356	0.0187972	0.0185011	0.00715436	0.0212067	0.0262267	0.0288642	0.0195513	0.0247938	0.0238373	0.0210857	0.00974964	0.0238437	0.0233151	0.0252905	0.0225351	0.0203591	0.0197093	0.0231533	0.0224019	0.0225132	0.0235633	0.0239076	0.0234318	0.0233247	0.0215506
g__Candidatus_Soleaferrea	0.0246989	0.0145798	0.0275385	0.029893	0.0325723	0.0199118	0.0226183	0.00537282	0.0165364	0.0272676	0.0310038	0.0213621	0.023529	0.0275646	0.0180668	0.00741088	0.0217131	0.0256376	0.0221048	0.0219707	0.0202168	0.019129	0.0240437	0.0200165	0.0215299	0.0293205	0.0200963	0.021552	0.0192626	0.0200978
g__Delftia	0.00055976	0.00146466	0.00118915	0.000463666	0.000171405	0.0021801	0.000910069	0.378308	0.0984922	0.000438404	0.000438973	0.000469109	0.000250992	0.000498132	0.0893998	0.0689639	0.000675292	0.000428283	0.000534997	0.00286402	0.000695474	0.000360716	0.000407554	0.000499529	0.000568809	0.000609022	0.000571748	0.000622885	0.000738387	0.000376578
g__Proteiniphilum	0.0278294	0.0292384	0.0273535	0.0248769	0.0138162	0.0217243	0.0306616	0.0053266	0.0180005	0.023388	0.0239203	0.0248367	0.0186589	0.0190936	0.0220333	0.0134497	0.0177131	0.020499	0.0169799	0.0258872	0.0235698	0.0223895	0.0193276	0.025335	0.0241401	0.0167724	0.0205633	0.0201388	0.0266957	0.0215922
g__Anaerovorax	0.018453	0.101316	0.0110417	0.00935714	0.0144305	0.00648621	0.0136341	0.0113098	0.0353766	0.0163161	0.0162347	0.0157173	0.0108066	0.0132947	0.0461291	0.0233036	0.0221702	0.0129449	0.0277672	0.0283508	0.0327542	0.0160477	0.00973166	0.0343603	0.0276425	0.00798163	0.0154305	0.0114583	0.0130239	0.0136638
g__Spirochaetes_noname	0.0218458	0.0279554	0.0160494	0.0244059	0.0161474	0.0195811	0.0157368	0.00882079	0.018943	0.0236161	0.0229722	0.0261915	0.0217025	0.021171	0.0159919	0.0115562	0.0206146	0.0240371	0.0225595	0.0172896	0.016225	0.0270937	0.0269573	0.0216199	0.0216015	0.0214606	0.0292381	0.0220148	0.0233341	0.0296448
g__Rummeliibacillus	0.00250932	0.0404984	0.00228072	0.00124475	0.00132908	0.00931271	0.00207295	0.0650071	0.0693375	0.00199421	0.0129551	0.00811353	0.00145464	0.0012379	0.0786151	0.0915876	0.082201	0.00196041	0.026094	0.0256013	0.0564782	0.00131346	0.00769407	0.0192547	0.0158479	0.00270427	0.00246867	0.00167307	0.00147347	0.00142926
g__Anaerobium	0.0295931	0.0187045	0.0133404	0.0246213	0.0336998	0.0134251	0.0112537	0.00536694	0.0125062	0.0343851	0.030403	0.0238505	0.0266143	0.0223405	0.0146627	0.00610011	0.0204265	0.0242474	0.026747	0.0195623	0.0198972	0.0221688	0.0278149	0.0197977	0.0179496	0.0263009	0.0220993	0.0217768	0.0188093	0.024288
g__Anaerosporobacter	0.0320052	0.0127831	0.012495	0.0236773	0.038846	0.0114848	0.0110692	0.003	0.0108909	0.0383763	0.0262806	0.018554	0.0344916	0.0201783	0.0142351	0.00503796	0.0193764	0.0268022	0.0245488	0.021303	0.0143987	0.025688	0.0325825	0.0177878	0.0163439	0.0217396	0.023559	0.0220177	0.0209246	0.0319031
g__Bacillales_unclassified	0.00300527	0.0303637	0.00468827	0.00114481	0.00109576	0.0267968	0.0043378	0.0333876	0.0418819	0.00232413	0.0117156	0.00674141	0.00227587	0.00179319	0.0429558	0.241682	0.049142	0.00244219	0.0186514	0.0188618	0.0329469	0.00106965	0.00700526	0.0189886	0.0144809	0.00306615	0.00234445	0.00195884	0.00218336	0.00118452
g__Mobilibacterium	0.0203614	0.0270861	0.0206558	0.0170232	0.0256895	0.0158643	0.034581	0.0156946	0.0312272	0.032306	0.0143634	0.0201889	0.0259498	0.020834	0.0283237	0.0167401	0.0300421	0.0310167	0.0249654	0.0145682	0.020734	0.0286751	0.00682399	0.0188753	0.0165573	0.0059727	0.0154195	0.0144922	0.0134358	0.0205181
g__Bacteroidia_noname	0.020782	0.0293636	0.025931	0.0233986	0.0150997	0.021801	0.029444	0.00809262	0.0139062	0.018512	0.0198832	0.0215667	0.0158369	0.021043	0.0209238	0.0139746	0.0132306	0.0181536	0.0163871	0.0236206	0.0242198	0.023328	0.0170495	0.0234623	0.0320372	0.0235767	0.0201743	0.0225422	0.0253221	0.0199542
g__Massilioclostridium	0.0228001	0.0181702	0.0231809	0.02533	0.0301958	0.0192704	0.0200446	0.00528943	0.0180154	0.0233916	0.0305347	0.018443	0.0231703	0.0271818	0.0155629	0.0094835	0.022664	0.0237546	0.0238182	0.0210109	0.0205392	0.0165726	0.0213877	0.0205468	0.0208858	0.0264302	0.0209926	0.0202003	0.0186536	0.0150069
g__Proteobacteria_noname	0.0141846	0.0095022	0.016956	0.0191444	0.00981568	0.0133727	0.0102603	0.0136415	0.0221542	0.00442103	0.0063365	0.0114721	0.00688465	0.0424443	0.00941394	0.00473223	0.00933285	0.0522437	0.0118728	0.00910681	0.0195577	0.0210231	0.026614	0.0115824	0.0258077	0.00926595	0.0191553	0.0219521	0.147803	0.0213563
g__Acetanaerobacterium	0.0235277	0.0149948	0.0280714	0.026492	0.029363	0.0195498	0.0213008	0.00669869	0.0157939	0.0248965	0.0314386	0.0192253	0.0235655	0.0256452	0.0152225	0.00620319	0.0202058	0.0224743	0.0228439	0.0208383	0.0208868	0.0178724	0.0219656	0.0187521	0.0209658	0.0253824	0.0197506	0.0184143	0.0191605	0.0174004
g__Cellulosilyticum	0.0274327	0.0162707	0.0155084	0.0207272	0.0275124	0.0148033	0.0141786	0.00715757	0.0249157	0.0294371	0.0246839	0.0200294	0.0248034	0.0174446	0.0156413	0.0106089	0.0202931	0.0235721	0.0211216	0.0285146	0.0186942	0.019006	0.0258903	0.0179019	0.0170366	0.0201175	0.0269874	0.023299	0.0226674	0.0196788
g__Acetobacterium	0.0240536	0.0240422	0.015486	0.0223956	0.0239452	0.0165698	0.0138825	0.00619077	0.0154525	0.0268808	0.0235156	0.0228068	0.024804	0.0219138	0.0192651	0.0106156	0.0208857	0.0239041	0.0263913	0.0183282	0.0198283	0.0208398	0.0207249	0.0200985	0.0192055	0.0210085	0.0236539	0.0227239	0.0196323	0.0216909
g__Chitinophaga	0.0111815	0.0205901	0.0451973	0.0146362	0.0157377	0.0186634	0.0521621	0.069769	0.0379531	0.00892275	0.0127541	0.0132565	0.0107417	0.0140467	0.0160341	0.0292021	0.0124023	0.0125536	0.0112145	0.0207244	0.0195167	0.0132019	0.0123776	0.0168232	0.0240194	0.0138104	0.0179665	0.0127119	0.0167016	0.0117793
g__Peptostreptococcaceae_noname	0.0217607	0.02659	0.01708	0.0206762	0.0227721	0.0159552	0.0152719	0.00618946	0.0207795	0.0222907	0.0204943	0.0240435	0.0238939	0.0236347	0.0202775	0.0120186	0.025126	0.0200041	0.0231066	0.019065	0.0212379	0.018945	0.0192234	0.0246119	0.0222932	0.0198663	0.021253	0.0192648	0.0187891	0.0180259
g__Anaeroplasma	0.0178307	0.0112353	0.00816252	0.011331	0.0104954	0.00919148	0.00697891	0.00895758	0.0140362	0.0174855	0.0149889	0.023675	0.0160888	0.0184292	0.00914908	0.00682696	0.0156139	0.0214287	0.0145321	0.0834944	0.0146724	0.0112286	0.0494543	0.0184891	0.0197243	0.0257598	0.0431196	0.0377052	0.0304666	0.012544
g__Anoxybacillus	0.0131371	0.0211328	0.00898158	0.0103689	0.0122701	0.0121521	0.00852393	0.0305133	0.0393062	0.011339	0.0197916	0.0161588	0.0117447	0.00942994	0.0630986	0.0685463	0.043356	0.00956555	0.020249	0.0157299	0.0340122	0.010024	0.0143072	0.018371	0.0149242	0.0125455	0.012533	0.012355	0.0109813	0.00959547
g__Candidatus_Borkfalkia	0.0182872	0.00888732	0.0159847	0.0230536	0.013178	0.0138155	0.0136609	0.00420698	0.00892894	0.0146018	0.0169628	0.0284914	0.0188372	0.0376707	0.0124709	0.00546092	0.0118505	0.0236193	0.0132157	0.0141319	0.0133596	0.0243172	0.0390373	0.0107382	0.0164632	0.0209643	0.0380247	0.0286691	0.0416897	0.0287873
g__Slackia	0.015306	0.03527	0.0467099	0.0175338	0.0150304	0.0205245	0.0654027	0.00900324	0.0214868	0.015428	0.0130578	0.01446	0.0150857	0.0152055	0.0268385	0.0140419	0.0239105	0.0163847	0.0250243	0.0163054	0.0175513	0.0130245	0.0123601	0.0154229	0.0148868	0.0104236	0.0141574	0.0131703	0.0120986	0.0133457
g__Megasphaera	0.0217339	0.0271354	0.0142459	0.0169845	0.0204185	0.0153036	0.0158039	0.00630957	0.022331	0.0222062	0.018903	0.0212686	0.0189268	0.0195223	0.0208052	0.0118289	0.019483	0.0210884	0.0242979	0.0153611	0.018577	0.0220236	0.0208661	0.0180779	0.0176962	0.0191768	0.0223101	0.0220213	0.0187327	0.0209848
g__Chloroflexi_noname	0.018827	0.0170152	0.0177371	0.0193747	0.0169125	0.0149325	0.0173143	0.00650731	0.0129381	0.0201446	0.0161627	0.0180063	0.0204212	0.0233262	0.0208312	0.00921305	0.0169054	0.0231547	0.0243961	0.0177219	0.0157485	0.0215768	0.0492696	0.0131518	0.0173197	0.0178043	0.0227031	0.0221518	0.0183954	0.0215743
g__Desulfovibrionaceae_noname	0.0436687	0.0139205	0.0119817	0.0236266	0.00377315	0.00767754	0.00751793	0.00114606	0.0105614	0.00765127	0.0186078	0.0337868	0.0121489	0.0188872	0.0132424	0.00483051	0.00733908	0.0105556	0.010699	0.00640852	0.0139072	0.0410584	0.0251826	0.0190904	0.00916574	0.0114328	0.0365695	0.0514057	0.0290204	0.0636149
g__Caloramator	0.0193532	0.0213307	0.0197425	0.021618	0.0186692	0.0172757	0.0161947	0.00487092	0.0195076	0.0197364	0.0245439	0.0158899	0.0190794	0.0240075	0.0180288	0.0106324	0.0214758	0.0176296	0.0226768	0.0235181	0.0202715	0.016417	0.0176934	0.0189187	0.0221144	0.0183314	0.0234369	0.0178585	0.0210746	0.0154654
g__Aneurinibacillus	0.0166537	0.0184677	0.0201756	0.0227705	0.018963	0.0192795	0.0204251	0.0134245	0.0239847	0.0153916	0.019866	0.017484	0.0170485	0.02224	0.0215121	0.0152634	0.0249133	0.0179372	0.0225694	0.0179188	0.0215827	0.0147719	0.0198939	0.0187247	0.0203762	0.0180747	0.0172123	0.0155133	0.0198564	0.0143182
g__Capnocytophaga	0.0147683	0.0235935	0.0208474	0.017265	0.0107581	0.023198	0.0229643	0.0363836	0.0232472	0.0146139	0.0114736	0.0140055	0.0130731	0.0202321	0.0170411	0.0211094	0.0177555	0.014842	0.0166239	0.0203318	0.0213856	0.0153221	0.0144738	0.0208785	0.0225968	0.0209199	0.0168328	0.0165352	0.0175699	0.0147141
g__Cuneatibacter	0.0216278	0.0167582	0.0132403	0.0184981	0.0224912	0.0127957	0.0110921	0.00486851	0.0184542	0.0288944	0.0217381	0.0182314	0.0209741	0.0194853	0.0132403	0.00821509	0.029457	0.0202593	0.0194053	0.0180791	0.0151177	0.018246	0.0199214	0.0155982	0.0164208	0.0252232	0.0185274	0.0176983	0.0168895	0.0181343
g__Bariatricus	0.0228734	0.0124556	0.0129914	0.0234242	0.027985	0.0139184	0.00995517	0.00493817	0.0104341	0.0303259	0.023579	0.019048	0.0269267	0.0213258	0.0106731	0.00442906	0.0221737	0.0211049	0.0219936	0.0140239	0.0174737	0.0207587	0.0170381	0.0161492	0.0159434	0.0196993	0.0210845	0.0181535	0.0160049	0.0215786
g__Fournierella	0.0239605	0.0123674	0.0127145	0.0237788	0.0259925	0.0135397	0.0127079	0.00360258	0.00830659	0.0260125	0.0256966	0.0240001	0.0286435	0.0218226	0.0115145	0.00473574	0.014368	0.0210364	0.0161669	0.00987916	0.0155095	0.0253004	0.0207053	0.0139689	0.0152554	0.0186598	0.0206792	0.0203136	0.020181	0.0246767
g__Agathobacter	0.0161234	0.0176147	0.00824499	0.0125442	0.0263577	0.00705262	0.00847004	0.00525333	0.012676	0.0362463	0.0319718	0.0171114	0.0250834	0.0250643	0.0116515	0.00600099	0.0191706	0.0277571	0.031384	0.0180537	0.0164112	0.0212097	0.0135455	0.0133672	0.0115971	0.0139643	0.0202152	0.023778	0.0177951	0.0199295
g__Flavobacteriales_noname	0.0109979	0.0159035	0.0301937	0.0176456	0.00532562	0.0289361	0.023719	0.066082	0.0189988	0.0123418	0.0101203	0.0115646	0.0227548	0.0236944	0.0176973	0.0116797	0.00839398	0.0104911	0.0106075	0.0186469	0.0129358	0.0163219	0.00795595	0.01232	0.0336821	0.00625774	0.014751	0.0196191	0.0159327	0.0148683
g__Klebsiella	0.0092297	0.0124722	0.019968	0.00783125	0.00950147	0.0118584	0.024203	0.104549	0.0401545	0.00828225	0.0107884	0.00941838	0.00810137	0.0131034	0.0226227	0.0435034	0.0186037	0.00968505	0.0183766	0.0139162	0.00914768	0.0101192	0.0106712	0.011668	0.0128461	0.00955017	0.00993149	0.00988797	0.0104699	0.00921663
g__Sphingobacteriaceae_noname	0.00290935	0.0190125	0.00496949	0.00345697	0.00262432	0.00293983	0.00586871	0.136221	0.104152	0.00247733	0.00412899	0.00326676	0.00180728	0.00194644	0.0289421	0.0587916	0.00782988	0.00572021	0.0197127	0.0304419	0.00483356	0.00296514	0.00356938	0.0188662	0.0178469	0.00480852	0.00454454	0.00420173	0.00267378	0.00276012
g__Candidatus_Amulumruptor	0.0158689	0.027786	0.0233417	0.0214302	0.0098061	0.0524875	0.023975	0.00360047	0.016845	0.0162877	0.0125736	0.0127243	0.0120496	0.0234194	0.0140535	0.0109917	0.0157075	0.0131294	0.0165351	0.0208275	0.0211577	0.0112006	0.0112748	0.0206979	0.0221016	0.0116913	0.0118806	0.012584	0.0142045	0.00988338
g__Tenericutes_noname	0.0194874	0.0108636	0.012048	0.016796	0.0157598	0.0132622	0.00995596	0.00562882	0.00890475	0.0189313	0.0184673	0.0226391	0.0175416	0.0219827	0.0111395	0.00612242	0.0165554	0.0224541	0.0132017	0.0187419	0.0129905	0.0188142	0.0270827	0.0117726	0.0157285	0.0162884	0.0329173	0.0249593	0.0294282	0.0190738
g__Sporomusa	0.0203045	0.0264913	0.0104577	0.0202477	0.0205477	0.0130936	0.0096887	0.00658961	0.0139601	0.0184285	0.0219911	0.016706	0.0150606	0.0127616	0.0229176	0.00957247	0.014577	0.0158362	0.0200677	0.0142259	0.0239951	0.0183723	0.0211375	0.0143105	0.0173349	0.0163313	0.0175674	0.016364	0.0191103	0.0174502
g__Marinilabiliales_noname	0.0112118	0.0165554	0.0230533	0.0213027	0.00653739	0.0125323	0.0221277	0.00550932	0.00923536	0.00720066	0.00737128	0.00982813	0.0290167	0.0244537	0.00753905	0.00800557	0.00850715	0.0162512	0.0340349	0.0225619	0.014115	0.0272373	0.00988088	0.0139916	0.0466082	0.00947575	0.0159021	0.018869	0.0214218	0.0228201
g__Pelotomaculum	0.0172371	0.036849	0.0147471	0.0169269	0.0160816	0.0123047	0.0147405	0.00559388	0.0151306	0.0193956	0.0160038	0.0154952	0.0156856	0.0157865	0.0196813	0.00854933	0.0187853	0.0160275	0.0199952	0.015279	0.0174577	0.0164416	0.0156405	0.0167702	0.0163701	0.0162677	0.016748	0.0159363	0.0140837	0.0156069
g__Viridibacillus	0.00253917	0.0337184	0.00189363	0.000872266	0.00134921	0.00846208	0.000998383	0.0422843	0.0494503	0.00124032	0.0116824	0.00654152	0.000673416	0.00146089	0.0512805	0.0816442	0.0609686	0.00155476	0.0221627	0.0195497	0.0451434	0.000941472	0.00792578	0.0142409	0.012645	0.00188273	0.00257898	0.00153629	0.00152747	0.000935248
g__Oceanobacillus	0.00751258	0.0232504	0.00437778	0.00567522	0.00683961	0.00878653	0.0039073	0.0352108	0.038913	0.00631435	0.0137142	0.00881235	0.0071814	0.00669746	0.0384681	0.0640482	0.0478536	0.00597677	0.0179572	0.0161452	0.0368732	0.00590831	0.0101925	0.0153977	0.0131177	0.00724979	0.00870075	0.00668053	0.00662919	0.00507337
g__Parvimonas	0.0121936	0.0187882	0.0146508	0.0144708	0.0132152	0.013175	0.0153467	0.0298485	0.0268856	0.0121854	0.0137971	0.0125471	0.011373	0.0126844	0.0297233	0.0318527	0.0192123	0.0139647	0.0199496	0.0135746	0.0170581	0.0111083	0.0139699	0.0147906	0.0152356	0.012071	0.0137578	0.0118813	0.0125031	0.0110548
g__Yersinia	0.0011666	0.00118624	0.00454263	0.000598161	0.00109717	0.005063	0.00370255	0.40038	0.0237204	0.000783669	0.00119377	0.00158922	0.000716557	0.000864336	0.00374523	0.00825898	0.00188351	0.00109471	0.00164173	0.00139029	0.0012863	0.00260039	0.00126851	0.000691668	0.000939856	0.000678572	0.00186689	0.00148543	0.00149112	0.00227268
g__Virgibacillus	0.0103085	0.0201301	0.00887108	0.0102934	0.0105156	0.0122441	0.0109983	0.0292491	0.027953	0.010067	0.01251	0.00980227	0.00849975	0.00920116	0.027291	0.0508557	0.0312137	0.00896011	0.0192278	0.0142098	0.0244831	0.00960708	0.0120527	0.0151706	0.0125184	0.0106505	0.00948534	0.00911111	0.00973234	0.00858128
g__Myroides	0.00233642	0.00529198	0.00336966	0.00317981	0.00149638	0.00274714	0.00359432	0.236342	0.0506603	0.00258861	0.00253766	0.00290429	0.00291261	0.00250773	0.0384815	0.058963	0.00169195	0.00276615	0.00123178	0.00369664	0.00294441	0.00304176	0.00221475	0.0032404	0.00602254	0.00285462	0.00300612	0.00405496	0.00375866	0.00228251
g__Succiniclasticum	0.014526	0.0233653	0.01246	0.0111555	0.0125052	0.00979976	0.0136994	0.00606273	0.0139552	0.0177789	0.0133176	0.0139367	0.0124988	0.011177	0.0120233	0.00800418	0.0145563	0.0140709	0.021581	0.01075	0.0134584	0.0507863	0.0124021	0.0135249	0.0110033	0.0104028	0.0140261	0.013467	0.0104687	0.0434548
g__Lachnobacterium	0.0128091	0.0110791	0.00613263	0.010944	0.023233	0.00644669	0.00526469	0.00289258	0.00840572	0.030886	0.0287095	0.0149344	0.0242443	0.0188544	0.00800605	0.00591261	0.0174539	0.0216413	0.0242793	0.0145906	0.0144171	0.0209732	0.0124525	0.010667	0.0123015	0.0130684	0.0188744	0.0220398	0.0170783	0.0204446
g__Marasmitruncus	0.018865	0.0127347	0.0149105	0.0168143	0.0224591	0.0139535	0.0151217	0.00441195	0.0110091	0.0176909	0.0215649	0.0183889	0.019103	0.0180897	0.012748	0.00535435	0.0148308	0.0184231	0.0158729	0.01387	0.0150168	0.0148035	0.016595	0.0132232	0.0139534	0.0168554	0.0157474	0.0157917	0.0156828	0.0150877
g__Geosporobacter	0.01597	0.0141398	0.0123003	0.0155536	0.0200955	0.0101036	0.0130326	0.00481325	0.0168782	0.0244215	0.0195918	0.0130148	0.0171933	0.0183704	0.013834	0.00644144	0.0152742	0.0188918	0.0246324	0.0152411	0.0140703	0.0159256	0.0144812	0.0125445	0.0130046	0.0141529	0.0154452	0.016285	0.0148448	0.0174429
g__Acidaminococcus	0.0161765	0.0172124	0.0116386	0.0228585	0.0136991	0.0107648	0.011064	0.00465441	0.0125649	0.0155012	0.013709	0.0176529	0.0156839	0.0206766	0.0107774	0.00785811	0.0122036	0.0171356	0.0142014	0.0114386	0.0136877	0.0186826	0.0271584	0.0123761	0.0143424	0.0135841	0.0215779	0.0176927	0.0208927	0.0187035
g__Mobilisporobacter	0.0223059	0.00861125	0.010034	0.018712	0.02837	0.0090229	0.00856433	0.00247215	0.00946077	0.025971	0.0184233	0.0132203	0.0263314	0.0177315	0.0107304	0.00378953	0.0137142	0.0179264	0.0142962	0.0144475	0.0115125	0.0162087	0.0225185	0.0122367	0.0120497	0.0176653	0.015369	0.0150108	0.0159516	0.0214965
g__Paracoccus	0.00124752	0.0012222	0.00133596	0.00178989	0.000448289	0.00145159	0.00125445	0.238966	0.0943525	0.000733845	0.000889671	0.00181211	0.000975207	0.00599925	0.0169921	0.0649458	0.00180277	0.00127919	0.00224685	0.00173782	0.00128336	0.000855149	0.00175978	0.00148445	0.00167027	0.000520808	0.00109576	0.00111347	0.00182801	0.000962272
g__Frisingicoccus	0.0181379	0.0159768	0.0141568	0.0178698	0.0195038	0.0126079	0.0116583	0.00505827	0.0103478	0.0218288	0.017411	0.0144345	0.0215658	0.0169265	0.0114551	0.00865084	0.0163461	0.0169395	0.0231143	0.0124266	0.0141718	0.0138389	0.0164992	0.014758	0.0133195	0.0160872	0.0133374	0.0162822	0.0116583	0.0155368
g__Hespellia	0.0193286	0.0147631	0.01098	0.0163636	0.0223107	0.0110002	0.00951821	0.00444373	0.00992514	0.0244947	0.0181497	0.0154011	0.018449	0.0162055	0.00967609	0.00605331	0.0168092	0.0164775	0.015896	0.0145666	0.0140917	0.0169636	0.0160672	0.0129944	0.0126011	0.0184871	0.0162247	0.015697	0.0148171	0.0172662
g__Peptoniphilus	0.0146205	0.014902	0.0156172	0.0157812	0.0152928	0.0135942	0.017383	0.00382903	0.016711	0.0138119	0.0155138	0.0151472	0.015806	0.0192242	0.0111832	0.0114118	0.0165871	0.0163982	0.0151566	0.0130622	0.0144723	0.0160487	0.0149376	0.0174543	0.0172201	0.011969	0.01848	0.0139953	0.0145007	0.0156459
g__Catenibacterium	0.016356	0.0153927	0.0161352	0.0169526	0.0158965	0.0147715	0.0175782	0.00335799	0.0104498	0.0190744	0.0157304	0.0149908	0.0137018	0.0184464	0.0124451	0.00504157	0.0127954	0.0158927	0.0183499	0.0135951	0.0157602	0.0168483	0.0169619	0.0169697	0.0159888	0.0146917	0.0157094	0.014482	0.0145031	0.0156577
g__Elizabethkingia	0.0023558	0.00586452	0.0032867	0.00374459	0.00123438	0.00416578	0.0034296	0.21241	0.0705981	0.00222149	0.00238759	0.00356355	0.00218284	0.00363621	0.0183719	0.0530448	0.00291397	0.00199162	0.00197736	0.00425629	0.00346769	0.00296234	0.00453338	0.00427793	0.00490966	0.00414711	0.00364129	0.00229416	0.00452137	0.00236239
g__Marinilabiliaceae_noname	0.0166567	0.0742017	0.00884378	0.00467756	0.00156742	0.00329354	0.0169294	0.00292708	0.034051	0.00484948	0.0480179	0.0106009	0.0030352	0.00369315	0.00909832	0.0108406	0.0114612	0.0055275	0.0196898	0.00955947	0.00788638	0.00389447	0.0223337	0.0128759	0.00691736	0.0027532	0.0291105	0.0189076	0.0303691	0.00385769
g__Phocea	0.0193843	0.00848016	0.0126997	0.0160796	0.0244861	0.0107926	0.0115766	0.00242858	0.00901191	0.0214335	0.0225664	0.0168026	0.0190958	0.0188664	0.00928753	0.00418147	0.0110176	0.0173592	0.0139574	0.0122223	0.0126919	0.0158313	0.0177699	0.0118208	0.0138057	0.0193199	0.0155039	0.0163587	0.0154128	0.0161033
g__Listeria	0.00781245	0.0203177	0.00606952	0.00766487	0.00790802	0.00912743	0.00587089	0.0222761	0.0276027	0.00904598	0.0139684	0.0118094	0.00898199	0.0095759	0.040966	0.0337804	0.031236	0.0107902	0.0172245	0.0140348	0.0221207	0.0076384	0.0148485	0.0150711	0.0134391	0.00836932	0.0103133	0.00872025	0.00946966	0.00789365
g__Paucimonas	0.000360365	0.00227485	0.0116264	0.000227149	0.000249299	0.37139	0.0111508	0.00475897	0.00645239	0.000211608	0.000176417	0.000462145	0.000438106	0.000454496	0.0130983	0.00220796	0.00127698	0.000337065	0.00113946	0.000600701	0.000229637	0.000326058	0.000458886	0.000441535	0.000920228	0.000250339	0.000250274	0.000397774	0.000215222	0.000440414
g__Dechloromonas	0.0155566	0.0201884	0.0222581	0.0167822	0.0106237	0.0207121	0.0281962	0.00865303	0.018144	0.0104091	0.00982771	0.0148256	0.00823751	0.0188993	0.0116935	0.0095787	0.0119563	0.0121962	0.00728464	0.0142821	0.0185686	0.0106259	0.0232963	0.0217856	0.018202	0.00901031	0.0067184	0.010868	0.0131208	0.00990559
g__Gordonibacter	0.00831018	0.0359318	0.0355649	0.0143273	0.00994701	0.0155872	0.0484734	0.00771116	0.0235068	0.00774871	0.0087871	0.00894481	0.00952697	0.00965061	0.0296687	0.0123951	0.0224302	0.0080796	0.0187806	0.010358	0.0107177	0.00791343	0.00756007	0.00977458	0.00937696	0.0065122	0.00838531	0.00772409	0.00692828	0.0077762
g__Anaerolineaceae_noname	0.0203636	0.0143803	0.0100667	0.0155129	0.0240056	0.00848561	0.0103651	0.0048961	0.00957522	0.0207324	0.0162784	0.0152599	0.0187324	0.0147413	0.0127806	0.00540493	0.0147115	0.0186095	0.0157506	0.0117037	0.0126436	0.0138374	0.018228	0.0129604	0.0107239	0.0113833	0.0168853	0.0173751	0.013799	0.0161901
g__Empedobacter	0.000838391	0.00461583	0.00102476	0.00108547	0.000920337	0.00117324	0.000717692	0.208817	0.0643633	0.000755536	0.000633053	0.00099996	0.00117448	0.000866756	0.0287062	0.0894308	0.000889619	0.000509569	0.000658031	0.00280143	0.0019713	0.00175293	0.00123765	0.00107636	0.00272982	0.000766835	0.000850769	0.00160028	0.00107735	0.00152906
g__Caldalkalibacillus	0.0101805	0.0172158	0.0169899	0.0157534	0.00826457	0.0166578	0.0231973	0.0460956	0.0180247	0.00845649	0.00870671	0.00834765	0.00747192	0.010791	0.0238547	0.0211043	0.00914081	0.0105972	0.0118604	0.0119688	0.0129588	0.0125717	0.0090798	0.015272	0.0143622	0.00914578	0.0115039	0.0090003	0.0130772	0.0115618
g__Tabrizicola	0.000269313	0.00104444	0.00026155	0.000194244	0.00015799	0.000188104	0.000298774	0.221621	0.102485	0.000439497	0.00029574	0.000368217	0.000140951	0.000213067	0.016468	0.0720619	0.000336412	0.000291806	0.000354953	0.000822282	0.000366667	0.000252493	0.000344477	0.00050049	0.000253972	0.000255355	0.000287168	0.000130359	0.000243815	0.000295966
g__Selenomonadales_noname	0.0168216	0.00964918	0.0113024	0.0141183	0.0140858	0.0107509	0.0103994	0.00445605	0.0133939	0.0162415	0.0813048	0.0115732	0.0133809	0.0143421	0.0109125	0.00454563	0.0132158	0.0122138	0.0088424	0.0103315	0.010653	0.0098399	0.0216364	0.010649	0.0103648	0.00957745	0.0122316	0.011347	0.0124003	0.0100298
g__Porphyromonadaceae_unclassified	0.0136127	0.0208732	0.0170774	0.0157544	0.0114	0.0145175	0.0169642	0.00253513	0.00806449	0.0135528	0.0116933	0.016535	0.01078	0.0119551	0.0124025	0.00904112	0.00864251	0.0122336	0.0108036	0.0177699	0.015815	0.0153745	0.0134464	0.0154422	0.0207497	0.0179511	0.0154106	0.0146737	0.0189234	0.0157886
g__Mucinivorans	0.0159589	0.0183776	0.0172923	0.0162216	0.0120003	0.0161575	0.0187513	0.00243637	0.00811935	0.0184711	0.0117872	0.0106603	0.0124673	0.0226757	0.011098	0.00743589	0.00980803	0.0104038	0.010087	0.0142652	0.0245103	0.0147775	0.0118175	0.0148096	0.020436	0.0118973	0.0125089	0.0114546	0.0162368	0.0137482
g__Romboutsia	0.0138632	0.0188983	0.010099	0.0104524	0.0120193	0.0119237	0.00951945	0.00714611	0.0233416	0.013056	0.0157402	0.0128305	0.013914	0.0123313	0.0167596	0.0108241	0.0210178	0.0123116	0.0134046	0.0207266	0.0183906	0.0114799	0.0119579	0.0172213	0.0137159	0.012958	0.0134371	0.0119907	0.0109188	0.0115326
g__Absiella	0.0131508	0.0119339	0.00929277	0.0135463	0.0156167	0.0106589	0.0103363	0.00395222	0.0121532	0.0195643	0.0135137	0.0146056	0.0153446	0.0147773	0.00870776	0.00943555	0.0165477	0.0151233	0.0184145	0.0111071	0.0118697	0.0180036	0.0184774	0.0141521	0.0141415	0.0117543	0.0167047	0.016696	0.0138835	0.0191755
g__Candidatus_Galacturonibacter	0.0183377	0.00879418	0.0103749	0.0172394	0.0232609	0.00967	0.00746332	0.00329588	0.00759561	0.0211576	0.018329	0.0132829	0.0199687	0.0154861	0.00868439	0.00313656	0.011667	0.0146596	0.0157369	0.0149894	0.0120136	0.0169085	0.0181721	0.0111189	0.0115497	0.0191863	0.0151168	0.0139306	0.0132749	0.018172
g__Brevibacillus	0.0100776	0.0185477	0.00723277	0.00891255	0.00950717	0.00922049	0.0061642	0.0191223	0.0277309	0.00828312	0.0146947	0.0105419	0.0108814	0.0108181	0.0240489	0.0290377	0.028061	0.00917229	0.0140898	0.0131998	0.0251144	0.0100906	0.0124599	0.0122054	0.0113687	0.00972801	0.0126802	0.00980849	0.00993938	0.00916915
g__Merdimonas	0.0165341	0.0122325	0.00862028	0.0147231	0.0185882	0.00912397	0.00809947	0.00436593	0.0101092	0.0198995	0.016507	0.0148914	0.0181533	0.0127782	0.0106458	0.00513996	0.0162771	0.0153124	0.0280072	0.0120219	0.0122954	0.0135626	0.0139066	0.0102637	0.0109565	0.0128125	0.0126796	0.0145341	0.0118349	0.0145709
g__Alphaproteobacteria_noname	0.00856732	0.00543651	0.00678193	0.00999373	0.00618896	0.0110742	0.00478268	0.0629039	0.0185959	0.00373722	0.00678187	0.00749974	0.00710347	0.0408031	0.0132878	0.00996957	0.0115475	0.0331127	0.0184735	0.00514995	0.0070621	0.00467384	0.015021	0.0109426	0.0223222	0.014983	0.00702918	0.00947621	0.0077709	0.0053299
g__Opitutaceae_noname	0.0241257	0.00533256	0.00476865	0.00588253	0.00406776	0.00951918	0.005401	0.0014268	0.00335706	0.0061495	0.0154291	0.0637447	0.0219677	0.0288741	0.0046059	0.00232775	0.0078851	0.0218307	0.00861339	0.00437872	0.00599572	0.00742173	0.0322846	0.00509385	0.0050441	0.011809	0.0239025	0.0295625	0.0168183	0.00681262
g__Phocaeicola	0.0150023	0.0169845	0.0178335	0.0164092	0.0130872	0.0199818	0.0206941	0.00201151	0.00678921	0.0136947	0.0149492	0.0102161	0.0113283	0.0120954	0.0111269	0.0055097	0.00985441	0.0121842	0.0139539	0.0134737	0.0157873	0.0138211	0.0114308	0.0171687	0.0187496	0.0119405	0.00925613	0.0132502	0.0132119	0.012235
g__Vallitalea	0.0142883	0.00970496	0.0128559	0.0149384	0.0152902	0.0132256	0.0114057	0.00418398	0.0102177	0.0157874	0.0161887	0.013559	0.01516	0.014374	0.009929	0.00442028	0.0157555	0.0142761	0.0138611	0.0131848	0.0117878	0.0130415	0.0154133	0.0128519	0.0129214	0.0135818	0.0156025	0.014671	0.0133538	0.013317
g__Alkaliphilus	0.0128304	0.018921	0.0114423	0.0140791	0.0162577	0.0113439	0.0114445	0.00393369	0.0103535	0.0140202	0.0157951	0.0113544	0.0130752	0.0141887	0.0133966	0.00559132	0.0135824	0.0121648	0.0138107	0.0125718	0.0128824	0.0151	0.0149197	0.0129869	0.0135438	0.0139753	0.0126644	0.0135714	0.0125256	0.0133131
g__Massilimicrobiota	0.0139502	0.0124418	0.00874784	0.0117094	0.0146164	0.0103303	0.00693885	0.00409465	0.00968415	0.0173404	0.014767	0.012886	0.0134446	0.0125467	0.00718651	0.00781625	0.021465	0.010789	0.014899	0.0114356	0.0140963	0.0128996	0.0129964	0.0151593	0.0133218	0.0150663	0.0155232	0.0133954	0.0123694	0.0124158
g__Gammaproteobacteria_noname	0.00883434	0.00979272	0.00674649	0.00808047	0.00703737	0.0122523	0.00649577	0.0325773	0.0268838	0.00717234	0.00804288	0.0144932	0.0101613	0.0183982	0.0107209	0.0075874	0.008749	0.0159181	0.0119605	0.0358982	0.0086854	0.00941914	0.0133067	0.00797583	0.00773472	0.0108613	0.0149563	0.0116861	0.0107396	0.00933271
g__Sedimentibacter	0.0142457	0.0171797	0.0107237	0.0138817	0.0172747	0.00917123	0.00880924	0.00345366	0.00924046	0.0171358	0.0161678	0.0128903	0.0172654	0.0146849	0.00850115	0.00500922	0.0123842	0.0133642	0.0138165	0.0123658	0.0126898	0.012952	0.012401	0.0117809	0.011893	0.0103764	0.0133163	0.0128856	0.0120414	0.013047
g__Lactonifactor	0.01657	0.00954045	0.00759996	0.014974	0.0193154	0.00812969	0.00681124	0.00334052	0.00721736	0.0190238	0.0162682	0.0147077	0.0175977	0.0132535	0.00707837	0.00380143	0.0107424	0.015441	0.0219439	0.010579	0.010723	0.0145778	0.0137231	0.00922582	0.00993799	0.016029	0.0132693	0.0129449	0.0115427	0.0144961
g__Dehalobacter	0.0149658	0.00847309	0.0081229	0.0114669	0.0148902	0.00827666	0.00728532	0.00618929	0.0106475	0.0184844	0.0157086	0.0122967	0.0142347	0.0114838	0.0252961	0.00954483	0.0111873	0.014728	0.014116	0.00819004	0.00909695	0.014234	0.0150749	0.0106967	0.0110567	0.0118968	0.0121729	0.0129623	0.0117364	0.0143139
g__Acidobacteria_noname	0.0120243	0.0114666	0.0120702	0.0105611	0.0107069	0.008767	0.01711	0.00720527	0.00827453	0.0130863	0.0103122	0.0146406	0.0104155	0.0151261	0.00971705	0.00455312	0.0118813	0.0160871	0.0111788	0.00943586	0.00948393	0.0158434	0.0277853	0.0100115	0.00872543	0.0158429	0.0138542	0.013085	0.0119506	0.0147904
g__Chlamydia	0.0142343	0.0158774	0.0124974	0.0126595	0.0114183	0.012076	0.0112074	0.00576088	0.0188477	0.015519	0.011342	0.0117156	0.0108734	0.00860264	0.0101879	0.011963	0.0109892	0.0107624	0.0107067	0.0119218	0.0115933	0.0117882	0.0116003	0.0138096	0.0114725	0.0124916	0.0116063	0.010814	0.0128858	0.0111272
g__Petrimonas	0.0136287	0.0181607	0.0173944	0.0137103	0.00989457	0.0111904	0.0185456	0.00216977	0.00698628	0.0102811	0.0104647	0.0131529	0.0091413	0.0113585	0.0130732	0.00677792	0.00853884	0.00955718	0.00817429	0.0167168	0.0149751	0.0118825	0.0101417	0.0158361	0.0146218	0.00790429	0.0140494	0.0130251	0.0141425	0.0105733
g__Desulfotomaculum	0.0145424	0.0114321	0.0107807	0.0123632	0.015259	0.00935198	0.0100415	0.0028459	0.0097127	0.0135481	0.0136676	0.0117376	0.015802	0.0126053	0.0127715	0.0054386	0.0131725	0.0126252	0.0104582	0.0102308	0.0106459	0.0133555	0.0143676	0.0118068	0.0113496	0.0120047	0.0145621	0.013116	0.0118985	0.0134189
g__Caldicellulosiruptor	0.0108009	0.00957048	0.0141093	0.0144283	0.0161959	0.0133824	0.0119088	0.00325204	0.0113445	0.0102218	0.0160704	0.0106351	0.0125523	0.0145377	0.00998199	0.00466335	0.013085	0.0108534	0.0131997	0.0135405	0.011546	0.0101836	0.0122323	0.0121112	0.0143428	0.0132302	0.0124471	0.0110653	0.0116865	0.00997767
g__Microcystis	0.00979528	0.0109685	0.0127901	0.0133894	0.00917833	0.0111764	0.0131889	0.0221033	0.0129656	0.00690163	0.00804881	0.0119632	0.0105538	0.0136082	0.0160788	0.0120033	0.00991545	0.0120665	0.0133695	0.00957217	0.011362	0.0102214	0.0139674	0.00988232	0.0110727	0.0101287	0.0117203	0.0112294	0.0136919	0.0101539
g__Mycobacteroides	0.00318015	0.01705	0.00249239	0.00164261	0.00141018	0.00442951	0.00362971	0.0259274	0.0287653	0.00205708	0.00852404	0.0044711	0.00195923	0.0022486	0.0608009	0.0593602	0.0345639	0.00155559	0.0137139	0.00967983	0.0234169	0.00159975	0.00688691	0.00892916	0.00795888	0.00288589	0.00281167	0.00199906	0.00256466	0.00190645
g__Mucilaginibacter	0.0074753	0.0163157	0.0106696	0.00998409	0.00560588	0.00877424	0.0125351	0.0419547	0.0261054	0.00847816	0.0074097	0.0107387	0.00735126	0.00755029	0.0123738	0.0134708	0.0107085	0.00644734	0.00807823	0.0107034	0.0133051	0.0081943	0.0109788	0.0109485	0.0117426	0.00797501	0.00979845	0.00899626	0.011475	0.00793673
g__Faecalitalea	0.0134712	0.0100195	0.0096836	0.0147366	0.0139904	0.00910392	0.00793658	0.0038088	0.00848889	0.0156578	0.0135537	0.0123557	0.0131466	0.0119516	0.00782332	0.00477402	0.0119446	0.0134344	0.0143918	0.0103026	0.0105209	0.0141226	0.0133574	0.00961635	0.0117232	0.0111864	0.0135436	0.0131237	0.0117752	0.0143954
g__Chitinophagaceae_noname	0.0062197	0.00686997	0.00852454	0.00634571	0.0064493	0.0070386	0.00815241	0.105215	0.0163664	0.00565324	0.00685994	0.0127852	0.00575756	0.00757915	0.0135462	0.00962229	0.00565441	0.00666259	0.00550852	0.00746041	0.00784723	0.00927699	0.00764066	0.00731507	0.0115839	0.00559469	0.00716753	0.00836293	0.00796522	0.00942581
g__Clostridiaceae_unclassified	0.015163	0.00859639	0.00910916	0.0158745	0.017443	0.00918756	0.00792124	0.00276084	0.00646258	0.0165115	0.0146097	0.0128543	0.0154746	0.0113785	0.00877157	0.00316986	0.00997153	0.0118183	0.0137192	0.00845414	0.010269	0.0162092	0.0122177	0.00934691	0.00961981	0.0131973	0.0115835	0.0121116	0.00990667	0.0149162
g__Victivallales_noname	0.00997821	0.00577531	0.00514897	0.00977176	0.00635803	0.00578869	0.00576607	0.00204769	0.00303988	0.0138209	0.00692431	0.0145849	0.00754968	0.0149837	0.0058404	0.00295553	0.00523748	0.0207483	0.00794858	0.00461003	0.00752082	0.0175975	0.0549977	0.00477119	0.00389241	0.0280219	0.0141903	0.011835	0.0192242	0.0169204
g__Lachnoanaerobaculum	0.0120256	0.0149544	0.00899113	0.0105303	0.0119593	0.0084214	0.00866122	0.00390494	0.00974119	0.0127042	0.0115933	0.0120725	0.0117903	0.0118337	0.00845372	0.00513478	0.0107299	0.012593	0.0151001	0.0117058	0.0116545	0.0116806	0.0154022	0.0109956	0.0124486	0.0139132	0.0126002	0.012107	0.0112898	0.0122881
g__Solobacterium	0.0066667	0.0156877	0.00897218	0.00649159	0.00907162	0.0123735	0.00888745	0.00737225	0.0174638	0.008363	0.00852629	0.0105015	0.00747084	0.00858327	0.00702405	0.0143762	0.0248275	0.00785057	0.0251555	0.00582639	0.0155432	0.0082466	0.00723267	0.0263911	0.0241991	0.00385045	0.00929931	0.00725861	0.00588694	0.00697618
g__Massilibacteroides	0.0112692	0.0198653	0.0140509	0.011264	0.00669664	0.0117543	0.0161135	0.00229519	0.00803064	0.0105477	0.0122275	0.0149039	0.00729528	0.00939065	0.0124757	0.00704125	0.00872276	0.00813406	0.00728291	0.0121683	0.0134211	0.010403	0.0122686	0.0140763	0.0138137	0.00893478	0.0102977	0.0114077	0.0145187	0.00959687
g__Anaerofustis	0.0120943	0.0091224	0.00712146	0.0145344	0.0120619	0.010123	0.00674836	0.00423457	0.0106085	0.0116631	0.0111589	0.0115336	0.0176056	0.0133095	0.00862798	0.00496118	0.0111138	0.0110765	0.015354	0.0102144	0.00864382	0.0120977	0.0131949	0.0107395	0.0110493	0.00995851	0.0137459	0.0111541	0.0111247	0.011575
g__Sporomusaceae_unclassified	0.0113073	0.0216041	0.00469521	0.0170132	0.0134776	0.00592808	0.00279235	0.00600543	0.0100732	0.0110929	0.0162365	0.00798843	0.0055848	0.00380545	0.0207324	0.00395708	0.0079403	0.0080001	0.0170558	0.0112056	0.0245008	0.0148148	0.00944878	0.00992116	0.0141496	0.00988439	0.00746914	0.00522357	0.0110807	0.0127079
g__Dielma	0.010766	0.00940473	0.00909167	0.00994392	0.0142977	0.00825646	0.00820491	0.00459571	0.010621	0.0137693	0.0119046	0.0107707	0.0121194	0.0118519	0.0066859	0.00554619	0.0132944	0.0133942	0.0130705	0.00846747	0.00997021	0.013821	0.0121326	0.0117374	0.0114105	0.00993845	0.0128217	0.0124764	0.0114258	0.013834
g__Victivallis	0.0100738	0.00597326	0.0053757	0.00906977	0.00552421	0.00536863	0.00745011	0.00328001	0.00320092	0.0111921	0.00667056	0.0178657	0.00617787	0.0113512	0.00566371	0.00280284	0.00692456	0.0209	0.00667984	0.00539825	0.00712379	0.0148498	0.040443	0.0055274	0.00456966	0.0288481	0.012683	0.0121867	0.022925	0.0151431
g__Brachyspira	0.0123381	0.0112185	0.00573669	0.0109009	0.0107802	0.00736007	0.00492278	0.00271413	0.00767613	0.0137866	0.00960838	0.0121142	0.0125808	0.0157093	0.00563604	0.00393231	0.00885484	0.013486	0.010746	0.00915258	0.0101102	0.0135568	0.0162636	0.0086484	0.00991599	0.00908711	0.0162449	0.0147471	0.0173126	0.0145052
g__Labilibacter	0.00985403	0.0319933	0.00847954	0.00593846	0.00232979	0.00493174	0.0118403	0.00323984	0.0140566	0.0046603	0.0194243	0.00917808	0.00534299	0.0062299	0.0146187	0.0120298	0.00943822	0.0088413	0.0158885	0.0107845	0.0083155	0.00575306	0.0118717	0.0133779	0.013073	0.00527557	0.0153446	0.0126681	0.0150843	0.00615389
g__Prolixibacteraceae_noname	0.00954337	0.0128973	0.0159381	0.0119736	0.00895511	0.0108843	0.0194792	0.00549255	0.00583944	0.0111146	0.00894869	0.00857382	0.00708875	0.00798885	0.00848408	0.00535589	0.00663022	0.00968384	0.0153537	0.00976056	0.010115	0.0107415	0.0126092	0.0129818	0.0145383	0.00959444	0.0100376	0.0104189	0.0136039	0.0097523
g__Aminicella	0.0100605	0.0200051	0.00913543	0.00857525	0.00915496	0.00649059	0.0127429	0.00378106	0.0141081	0.0114596	0.00905919	0.00915652	0.0104813	0.0111236	0.0168118	0.0112346	0.0142794	0.0102189	0.0158027	0.00824468	0.0106559	0.00981286	0.00604069	0.0116335	0.0102013	0.0056851	0.00904821	0.00836954	0.00848703	0.00905851
g__Paramuribaculum	0.00782655	0.0150293	0.0123135	0.0129226	0.00418589	0.0519607	0.0121286	0.00101891	0.0173936	0.00948079	0.0057956	0.00578776	0.00488418	0.0228257	0.0100843	0.00801563	0.01867	0.00490981	0.00522313	0.0105027	0.0159332	0.00348116	0.00306857	0.0116218	0.00994348	0.00608935	0.00450461	0.0047308	0.00651802	0.00309708
g__Variovorax	0.000548275	0.00100195	0.00323455	0.000621452	0.00030156	0.00370239	0.00230381	0.162219	0.0385169	0.000502218	0.00058438	0.000845432	0.000458944	0.00027797	0.0353376	0.046399	0.000870729	0.000646911	0.000567688	0.00222526	0.000653464	0.00111285	0.0009685	0.000703538	0.000816108	0.000479839	0.00103433	0.0008019	0.000921795	0.00125731
g__Epulopiscium	0.0121311	0.0125636	0.00955134	0.0108935	0.0118912	0.00728225	0.00845495	0.00219481	0.00930247	0.0132786	0.0119592	0.0108272	0.0128637	0.0121831	0.00779306	0.00449465	0.0104498	0.0107823	0.0113073	0.0107623	0.0106524	0.00982578	0.0114337	0.00889974	0.00946202	0.0103842	0.0120258	0.00984417	0.0113487	0.0106871
g__Bittarella	0.0117496	0.0086863	0.0121374	0.0125285	0.0131673	0.00915419	0.0106453	0.00407892	0.0101706	0.0132627	0.0119738	0.00968243	0.0126578	0.0119457	0.00873087	0.00371858	0.0103905	0.0102288	0.00990318	0.00794026	0.00919884	0.00999993	0.0118522	0.00793907	0.00878288	0.0117671	0.012275	0.00915929	0.0111108	0.00966516
g__Prevotellaceae_unclassified	0.0100599	0.0159956	0.0135472	0.0186448	0.00336554	0.00606719	0.0158304	0.000737419	0.00724132	0.0159466	0.00704189	0.00875837	0.00496561	0.00877451	0.00748905	0.00433072	0.0147549	0.00765601	0.0069187	0.013527	0.0132271	0.0170025	0.00563395	0.0169183	0.00665288	0.00290256	0.0137287	0.00856393	0.00922263	0.0176561
g__Dysosmobacter	0.0126734	0.00743083	0.00734634	0.0110189	0.0138704	0.00737292	0.00657283	0.00251301	0.00903602	0.0133654	0.00904582	0.011538	0.0144165	0.0101142	0.00584008	0.00497093	0.0167395	0.0128015	0.00892614	0.00594241	0.00697895	0.0103945	0.0161458	0.00991909	0.00864493	0.00981251	0.0125503	0.0139618	0.0116517	0.0114528
g__Sphingobacteriales_noname	0.0061563	0.00853254	0.00847509	0.00668111	0.00437102	0.00894493	0.00798536	0.0698477	0.0212194	0.00779021	0.00794973	0.0058483	0.00665223	0.00718163	0.01801	0.0163763	0.00474165	0.00494638	0.0064928	0.00823975	0.00617018	0.00634134	0.00583599	0.00709864	0.00982669	0.00523505	0.00652982	0.00544582	0.00724278	0.00596442
g__Rhodobacter	0.000575913	0.000863998	0.000826572	0.000543848	0.000510487	0.000662039	0.000665766	0.157774	0.0655568	0.000556488	0.000387455	0.000922301	0.000387465	0.00122664	0.0117429	0.0460549	0.000944522	0.0029306	0.00081072	0.000795705	0.000482052	0.000739567	0.000867573	0.000821305	0.000979748	0.000422047	0.000400027	0.000640542	0.000639446	0.00102743
g__Catonella	0.00951948	0.00967285	0.00699238	0.00876048	0.012526	0.00650828	0.00740929	0.0258146	0.0122378	0.0104179	0.00848864	0.00899745	0.0105862	0.00798001	0.0134029	0.0114457	0.00834238	0.00948542	0.010227	0.00815825	0.00834333	0.00956004	0.00861652	0.00877305	0.00826464	0.00970393	0.00952688	0.010015	0.00943526	0.0100766
g__Sphaerochaeta	0.0114613	0.0131516	0.00741188	0.0112735	0.0105417	0.0080543	0.00762441	0.00180188	0.00619354	0.0125469	0.0123412	0.011249	0.00963637	0.0103212	0.00825071	0.00421311	0.0072764	0.0123376	0.010252	0.00976145	0.0088631	0.0131065	0.0132108	0.00937689	0.0086506	0.00976012	0.0115483	0.0128514	0.0105059	0.0149733
g__Caldicoprobacter	0.0101699	0.00818076	0.0124554	0.0118447	0.0130698	0.00860642	0.0108024	0.00201368	0.00848911	0.0108683	0.0159504	0.00887015	0.0102637	0.010652	0.0141682	0.00386168	0.0109072	0.00903116	0.00866605	0.011472	0.00907859	0.00939406	0.0102531	0.00950814	0.0099196	0.0100738	0.00931776	0.00905973	0.00905996	0.009807
g__Rikenella	0.00784023	0.00917554	0.0128521	0.0100561	0.0111979	0.0185344	0.0144435	0.00249087	0.005453	0.0136174	0.00725293	0.00628854	0.00976996	0.0140766	0.00919369	0.00420977	0.00588506	0.0079089	0.0163645	0.00762817	0.00983789	0.00771768	0.00580495	0.00901173	0.0165557	0.0206048	0.00767731	0.00714463	0.00961097	0.00710907
g__Millionella	0.0107765	0.0124314	0.0140278	0.0106711	0.00763124	0.0135263	0.0160921	0.00113705	0.00859799	0.0086017	0.00843397	0.00794776	0.0062383	0.0145025	0.00845742	0.00614319	0.00723876	0.00489533	0.00813765	0.01055	0.0168179	0.0103025	0.00993879	0.0109133	0.0151867	0.010459	0.0075072	0.00851963	0.00979502	0.00922199
g__Candidatus_Stoquefichus	0.010069	0.00959861	0.00703474	0.00997859	0.0128875	0.00673815	0.00620012	0.00349842	0.00800556	0.0135637	0.0118498	0.00967828	0.010712	0.0118421	0.00757394	0.00515496	0.0117225	0.0090511	0.012593	0.00959142	0.0112508	0.00938445	0.0116195	0.0107746	0.0100478	0.0105661	0.0115066	0.0106528	0.0100805	0.00892862
g__Coraliomargarita	0.0201831	0.00206088	0.00205068	0.00359548	0.00217337	0.0058222	0.00259384	0.000801429	0.00156597	0.00273323	0.0119435	0.0576604	0.0198946	0.0230752	0.00368773	0.000705794	0.0040268	0.0175674	0.00730327	0.00158124	0.00213029	0.00428572	0.0186553	0.00245995	0.00219368	0.0084994	0.0197427	0.0241358	0.013992	0.00428874
g__Tissierella	0.010275	0.0101665	0.00791255	0.00893335	0.0102312	0.00845451	0.00713898	0.0040273	0.0115256	0.0131594	0.0109927	0.00887588	0.011209	0.0102029	0.00806233	0.00767652	0.0106789	0.0106957	0.0105356	0.0102819	0.0097762	0.0107888	0.00908742	0.00922268	0.0104507	0.00966509	0.0107936	0.0103071	0.00980631	0.0103941
g__Enterobacteriaceae_unclassified	0.00411106	0.0134008	0.0010197	0.000723737	0.024036	0.00157456	0.00125853	0.0151918	0.0204822	0.00114771	0.0155574	0.0046744	0.000180971	0.000308402	0.0390907	0.00100468	0.00514938	0.000708607	0.040183	0.0103211	0.00130255	0.037457	0.00151123	0.00352538	0.0026378	0.00267369	0.000760025	0.00420218	0.000412804	0.0310106
g__Mediterraneibacter	0.0112287	0.00931373	0.00702041	0.0105074	0.0145314	0.00634825	0.00632953	0.00319364	0.00969917	0.0119754	0.01176	0.00967879	0.0130363	0.00965319	0.00784448	0.00342658	0.011532	0.011699	0.0127663	0.00774283	0.00958849	0.0106358	0.00865919	0.00774101	0.00766966	0.0110511	0.0100889	0.00918508	0.00810275	0.0116359
g__Catabacter	0.0110007	0.00871491	0.0112841	0.012115	0.0116458	0.0106201	0.0115235	0.00247528	0.00757265	0.0122525	0.0113743	0.008679	0.00977722	0.011182	0.00971741	0.00506066	0.00954423	0.0105285	0.00935935	0.00729052	0.00820305	0.00952714	0.00803903	0.00882074	0.00880431	0.00923761	0.00970364	0.00856908	0.00878044	0.0105075
g__Ethanoligenens	0.0106939	0.00772577	0.0123551	0.0122925	0.0125999	0.00892802	0.0112634	0.00223788	0.00769327	0.0108626	0.0109033	0.00943215	0.01214	0.0112909	0.0074406	0.00396368	0.0086394	0.00972178	0.00902087	0.0069312	0.00879775	0.00882912	0.0104594	0.007455	0.0093212	0.0111236	0.00991742	0.00907537	0.00919188	0.00981285
g__Galactobacillus	0.00573117	0.0134703	0.00585694	0.00503752	0.0075236	0.00863752	0.00605755	0.00490147	0.0129233	0.00646532	0.00564268	0.00909874	0.00675545	0.0063058	0.00575809	0.00950714	0.0176258	0.00709188	0.0231297	0.005408	0.014782	0.00623448	0.00719302	0.0273744	0.023906	0.00311331	0.00770272	0.00625856	0.00496082	0.00522273
g__Intestinibacter	0.011957	0.00860708	0.00690852	0.00910892	0.00951291	0.0067702	0.00574427	0.00220678	0.0101042	0.0127721	0.0112836	0.0115407	0.0114711	0.0085593	0.00772678	0.00306977	0.0100472	0.0110825	0.0104171	0.00839233	0.00857765	0.010878	0.00940651	0.00749035	0.00764765	0.00874696	0.0104386	0.0122289	0.0141805	0.0121173
g__Parasporobacterium	0.0100759	0.0183854	0.00614018	0.0069199	0.00964527	0.0052416	0.00669453	0.00284538	0.0130609	0.012744	0.0114317	0.00828411	0.00848006	0.00607545	0.00947914	0.00389064	0.01134	0.0106653	0.0209353	0.00930179	0.00949342	0.00793007	0.00833256	0.0080332	0.00688634	0.00670804	0.00958975	0.00994739	0.00738286	0.00765304
g__Peptostreptococcus	0.00863485	0.00918954	0.0092636	0.00903686	0.00701411	0.00594058	0.0102839	0.00266599	0.00747654	0.00795729	0.00874252	0.0108023	0.00937216	0.0106321	0.00820084	0.0053498	0.00895001	0.00999053	0.00940795	0.0069913	0.00766324	0.0116652	0.0151018	0.00924893	0.00783919	0.00820274	0.0145681	0.0113499	0.00914197	0.012227
g__Pseudobacteroides	0.00830432	0.00900478	0.0104705	0.00943043	0.0138018	0.00947886	0.00877488	0.00143165	0.00940273	0.00993127	0.0103927	0.00665661	0.0095262	0.0105339	0.00901645	0.00438052	0.0108121	0.00795634	0.00990614	0.0104239	0.00900809	0.00984031	0.00821729	0.00970846	0.00999195	0.00948507	0.00909946	0.00748526	0.00769072	0.00824462
g__Anaerovibrio	0.00817334	0.0132227	0.00827045	0.00841132	0.0100225	0.00681946	0.0096592	0.0038266	0.0132383	0.0112223	0.00824307	0.00728762	0.00856576	0.00794043	0.0102171	0.00552127	0.0106197	0.0102764	0.0102711	0.00926782	0.0108818	0.00815365	0.00850102	0.00879366	0.00952078	0.00830819	0.0072731	0.0081785	0.00819231	0.00749412
g__Mordavella	0.0103495	0.00837703	0.00737009	0.011939	0.0143795	0.00818532	0.00593191	0.00252087	0.00514381	0.0119155	0.00973499	0.00896412	0.0126118	0.0102683	0.00651611	0.00293168	0.0106187	0.0105101	0.0103619	0.00674881	0.00855774	0.0107283	0.00903897	0.00716449	0.00712196	0.0102666	0.00914426	0.009785	0.0081736	0.00998965
g__Anaerobacterium	0.00930903	0.00799872	0.010578	0.0115848	0.0103803	0.00926641	0.00764529	0.00159654	0.00828526	0.00959387	0.00979368	0.00714702	0.0084961	0.0101363	0.00687965	0.00288669	0.00925144	0.010046	0.0124574	0.00817548	0.00871955	0.0119957	0.00851401	0.00990322	0.00967928	0.00863428	0.00793697	0.0084773	0.00797413	0.0115092
g__Glaciibacter	5.0317e-05	0.000722566	0.129689	9.57454e-05	9.11779e-05	0.00705716	0.100446	0.00497715	0.0040016	6.89651e-05	0.000117675	0.00014472	0.000142446	0.000121535	0.00552821	0.0069157	0.000273798	9.70618e-05	0.00032775	0.00087717	0.000169907	0.000124158	0.000175113	0.00119778	0.000318665	8.15493e-05	0.000107713	0.000109236	0.00017634	0.000207236
g__Culturomica	0.0077283	0.0146275	0.0117046	0.00999742	0.00782191	0.0166876	0.0125432	0.00191859	0.00334799	0.00710684	0.00928516	0.0067594	0.00694411	0.0100113	0.0056369	0.00350773	0.00383177	0.00727816	0.00848401	0.00961549	0.00942305	0.0130629	0.00699138	0.00875906	0.00994841	0.015102	0.00563875	0.00713245	0.0102575	0.0115635
g__Enterobacter	0.00395968	0.0101553	0.00319016	0.0015274	0.00162577	0.00213898	0.00371322	0.0246638	0.0115787	0.00561376	0.00692467	0.00168903	0.00433053	0.00744613	0.0161967	0.0175607	0.00676786	0.0026398	0.00924475	0.0903154	0.00527547	0.00282896	0.00346941	0.00324834	0.00374683	0.00168693	0.00333539	0.00263084	0.00140745	0.00282216
g__Thermoanaerobacterium	0.0075026	0.0123298	0.00838798	0.00819613	0.00840225	0.00865664	0.00743062	0.00259624	0.0104019	0.00905131	0.00972179	0.00803622	0.0083561	0.00897505	0.00918249	0.00451139	0.0110896	0.00845433	0.0100898	0.0102869	0.00895506	0.00940973	0.00988939	0.0101271	0.00898712	0.00879258	0.00825505	0.00800072	0.00871236	0.00797883
g__Desulfonispora	0.0242733	0.00290979	0.00169011	0.00665955	0.0133298	0.00159487	0.000990437	0.00110242	0.00297313	0.0119519	0.014236	0.0111347	0.0180548	0.0110258	0.0035865	0.00180524	0.00780563	0.0158066	0.00665015	0.00341435	0.00841562	0.0103864	0.013244	0.00437778	0.00450471	0.0107877	0.0125222	0.0154281	0.00941643	0.0106886
g__Burkholderia	0.00305007	0.00344339	0.00269545	0.00222801	0.0027192	0.00683922	0.00251366	0.0832669	0.0360815	0.00261111	0.00213987	0.00390615	0.00256401	0.00434567	0.0154913	0.0304232	0.00655672	0.00444555	0.00294713	0.00280082	0.00250852	0.00350533	0.00478568	0.00338759	0.00346081	0.00255262	0.00476049	0.0047038	0.00572301	0.00359961
g__Veillonellaceae_noname	0.00929005	0.0161324	0.00535709	0.0117733	0.00918738	0.0062486	0.00418484	0.00397564	0.00885219	0.00867648	0.0121257	0.00728241	0.00567436	0.00500032	0.0145344	0.00298608	0.00655013	0.00637767	0.0115411	0.00825454	0.0163157	0.0118868	0.0083939	0.00778115	0.0105698	0.00744261	0.00675895	0.00544097	0.00996094	0.00983655
g__Thermogutta	0.00522739	0.0261514	0.0178802	0.00351191	0.00194525	0.00526139	0.0258401	0.0169181	0.0125682	0.00582823	0.00332191	0.00517874	0.00218494	0.00949868	0.0204098	0.00818376	0.0049535	0.0039891	0.012716	0.018944	0.00427844	0.00351848	0.00741617	0.00766466	0.00532408	0.00561497	0.00475983	0.00282089	0.00267379	0.00287677
g__Soehngenia	0.0110462	0.00676865	0.00810712	0.00963435	0.0099575	0.00778608	0.0082279	0.00241615	0.00696032	0.0107509	0.00892897	0.00788456	0.0100725	0.00947061	0.00615228	0.00271511	0.00852477	0.00953639	0.00869752	0.00850447	0.00872216	0.0102204	0.00953377	0.00790946	0.00833908	0.0109984	0.0102256	0.00926888	0.0094318	0.0103807
g__Terrisporobacter	0.00975253	0.0132286	0.005488	0.00642527	0.00992434	0.00537064	0.00523038	0.00259024	0.00760215	0.00884238	0.00875314	0.0124291	0.00970546	0.00757468	0.00776882	0.00444116	0.0134833	0.00859346	0.00801933	0.0126571	0.0079344	0.00796724	0.0114359	0.0118215	0.0080157	0.00738238	0.00842336	0.00858721	0.00865835	0.00836661
g__Negativicoccus	0.0105131	0.00607124	0.00715185	0.0111106	0.012083	0.00718706	0.00807101	0.00211075	0.00514475	0.0117098	0.00982857	0.00941091	0.0110458	0.010008	0.00689207	0.0031158	0.00739523	0.00995793	0.00948577	0.00754247	0.00773471	0.00912902	0.0105423	0.00707397	0.00783523	0.0100967	0.0093092	0.00913513	0.0101904	0.00888848
g__Rhizobiales_noname	0.00364395	0.00497919	0.00227261	0.00311969	0.00190593	0.00374643	0.00252639	0.0795479	0.0249797	0.00249648	0.00216915	0.00280043	0.00199506	0.00820959	0.0258297	0.0258924	0.00539558	0.00611973	0.00529462	0.00309818	0.00271908	0.00291494	0.00649499	0.00292643	0.00571067	0.00352805	0.00295415	0.00445799	0.00441452	0.0028865
g__Clostridia_unclassified	0.00944738	0.00625439	0.00716716	0.010124	0.0161592	0.00632137	0.00606452	0.00167212	0.00679586	0.0106457	0.0106724	0.00863017	0.0123789	0.00985474	0.00525399	0.00342131	0.00884436	0.00884736	0.00842207	0.00745616	0.00768505	0.0100209	0.00789878	0.00878375	0.00930921	0.00992539	0.00904599	0.0089527	0.00829611	0.00940066
g__Bilophila	0.0109505	0.0105022	0.00617456	0.00625944	0.00231501	0.00839857	0.00437562	0.00179564	0.00894485	0.00294763	0.00439185	0.0134874	0.0093535	0.0146019	0.0073673	0.0033247	0.00304549	0.0115234	0.00951105	0.00305051	0.00479157	0.00806964	0.013664	0.00649323	0.0067681	0.0103458	0.0123365	0.0177929	0.0176147	0.0118379
g__Neobitarella	0.00947341	0.00633703	0.0105871	0.0103176	0.00855977	0.00767022	0.00891004	0.00212269	0.00734414	0.0111144	0.0130353	0.00912381	0.0106923	0.0113903	0.00528517	0.00240683	0.00750422	0.00900288	0.0083327	0.0074098	0.00923647	0.00816043	0.00821005	0.00665193	0.00822874	0.00896289	0.00929991	0.00846279	0.00832711	0.00823267
g__Kiritimatiellales_noname	0.00614129	0.00269997	0.00278401	0.00825298	0.00459309	0.0022908	0.00273386	0.00111661	0.00320819	0.011507	0.00411486	0.00721904	0.0047124	0.0104989	0.00226328	0.00164824	0.00327912	0.0143176	0.00486698	0.00195762	0.00600743	0.0163698	0.0618726	0.00462017	0.0023381	0.0136438	0.0107178	0.00993776	0.00952914	0.0144022
g__Thermoanaerobacter	0.00771069	0.00791848	0.00963193	0.00936103	0.00851417	0.00837702	0.00705353	0.00139383	0.00991773	0.0094727	0.0104526	0.00710847	0.00894677	0.00981608	0.00765584	0.00340416	0.00956778	0.0074826	0.00914447	0.00986909	0.00878888	0.00743457	0.00864388	0.00889369	0.00896582	0.00848955	0.00976179	0.00687915	0.00830283	0.00800352
g__Duodenibacillus	0.0171348	0.000680784	0.000757948	0.00262939	0.00127473	0.00077514	0.000703958	0.000695702	0.000924046	0.00155243	0.0103139	0.0204499	0.0107477	0.0161986	0.00152059	0.000512493	0.00305091	0.0376046	0.0002286	0.000387677	0.0027453	0.00393631	0.0201959	0.00170481	0.00514146	0.000462111	0.0239602	0.0374751	0.0174954	0.00546391
g__Rhizobium	0.00288098	0.00437487	0.00305059	0.00246685	0.00195732	0.00471131	0.00272336	0.0782217	0.017192	0.00259495	0.00266761	0.00412818	0.00358578	0.0087314	0.0316186	0.0127114	0.0033063	0.00960356	0.00580755	0.00334388	0.00229072	0.00310852	0.00484018	0.00404979	0.00551106	0.00315622	0.00433337	0.00412769	0.00345459	0.00312091
g__Caloranaerobacter	0.00860241	0.00873523	0.00719319	0.00943685	0.0094267	0.00812767	0.00712989	0.00237811	0.00750789	0.00855399	0.0108447	0.0072017	0.00848312	0.00923225	0.00837793	0.00432346	0.00888323	0.00774437	0.008577	0.0102012	0.00794614	0.00768629	0.00815889	0.00795864	0.00921164	0.00795909	0.00808242	0.00740222	0.00855489	0.00778654
g__Mariniphaga	0.00710091	0.0108574	0.00983732	0.00969561	0.00606034	0.0114297	0.0114011	0.00360063	0.00451663	0.00655551	0.00624599	0.00723053	0.00753154	0.00909641	0.00830686	0.00441634	0.00452312	0.00668659	0.00682946	0.00797061	0.00803465	0.00815025	0.00979553	0.00774381	0.0113359	0.0131916	0.00677696	0.00862428	0.00948375	0.00775574
g__Lutispora	0.00909749	0.00813173	0.00765437	0.0100537	0.00986312	0.00738203	0.00667993	0.00187845	0.00669055	0.00929281	0.00960187	0.0073342	0.0101061	0.00938686	0.00613613	0.00343792	0.00913859	0.00841831	0.00911673	0.00805216	0.0079969	0.00833055	0.00771662	0.00863818	0.00926916	0.00785403	0.00807557	0.00867809	0.00753016	0.00892314
g__Marinilabilia	0.0085957	0.0214696	0.00858009	0.0059668	0.0036551	0.0081003	0.0102271	0.00172646	0.00936954	0.00617878	0.0140645	0.00992192	0.00376585	0.00525824	0.00658917	0.00520147	0.00595277	0.00636335	0.00462633	0.00879923	0.00784743	0.00679614	0.010169	0.00837344	0.00890996	0.00251028	0.0110069	0.00863513	0.0145669	0.00683103
g__Peptoclostridium	0.0106402	0.00774574	0.00768203	0.00853913	0.0099084	0.00592151	0.00675028	0.00200301	0.0051356	0.0111195	0.00919822	0.00814186	0.00951643	0.00833202	0.0047832	0.00312792	0.00697168	0.00913263	0.00894512	0.00822576	0.00755008	0.0100015	0.00838251	0.00763739	0.00743776	0.00819889	0.0101203	0.00922421	0.00808218	0.0100121
g__Coriobacteriaceae_noname	0.00690765	0.0110716	0.0145781	0.00731156	0.00707186	0.00882122	0.020694	0.00299276	0.00704597	0.00662976	0.00632919	0.00768369	0.00897203	0.00697923	0.00954184	0.0049817	0.0097494	0.00721125	0.00794585	0.00638373	0.00648287	0.00703075	0.00598544	0.00698507	0.00728893	0.00819735	0.00771007	0.00659463	0.00603183	0.00710808
g__Sporanaerobacter	0.00932514	0.00755068	0.00664875	0.00916563	0.010634	0.00628649	0.00629424	0.00248392	0.00722053	0.0108648	0.00889519	0.00778149	0.00756477	0.0100174	0.00588998	0.00306334	0.00880706	0.00899056	0.00750004	0.00825005	0.00760785	0.0072819	0.00972512	0.00940177	0.00863587	0.00795164	0.00876057	0.00766438	0.00821554	0.00750459
g__Lactimicrobium	0.0038442	0.00758164	0.00394226	0.0038165	0.00617711	0.0131442	0.00421884	0.00296454	0.0077011	0.00340293	0.00415725	0.0074644	0.0041424	0.00577187	0.00443677	0.00941406	0.0165498	0.00549458	0.0223372	0.00490668	0.013808	0.00294611	0.00449711	0.0291448	0.0228525	0.00249279	0.00593061	0.00459015	0.00338441	0.00362568
g__Niameybacter	0.0102021	0.0052657	0.00552382	0.00799861	0.0116393	0.00681882	0.00581633	0.00140226	0.00522028	0.0115502	0.0122662	0.00752749	0.00968603	0.00845461	0.00637959	0.00333605	0.00759386	0.00896617	0.00865385	0.00799248	0.00663403	0.0079142	0.0101495	0.00693627	0.00648514	0.0101651	0.00918905	0.00869353	0.00769399	0.00817455
g__Megamonas	0.00933538	0.00937149	0.00527195	0.00834551	0.00901886	0.00698652	0.00495613	0.00604371	0.00826066	0.00892875	0.00832932	0.00910313	0.00746792	0.00901268	0.00748788	0.00389668	0.00591356	0.00846554	0.0102432	0.00640077	0.00759646	0.00917946	0.00800815	0.00614211	0.00768328	0.00937369	0.00789575	0.00725562	0.00838102	0.00927548
g__Lentimicrobium	0.00511083	0.00630423	0.0186251	0.0129821	0.00141908	0.0037374	0.0184137	0.00118653	0.00337287	0.00322731	0.00136176	0.00221551	0.0114217	0.00409986	0.00188487	0.00337138	0.00254965	0.00374816	0.00509223	0.0153863	0.00897923	0.0121444	0.00204241	0.0077158	0.0352963	0.00159877	0.00848903	0.0116687	0.00797524	0.00967086
g__Pelosinus	0.00898489	0.0123208	0.00519671	0.0105691	0.00967672	0.0053417	0.00326526	0.00232266	0.00640868	0.0079445	0.0111683	0.00683348	0.00626541	0.00509285	0.0098079	0.00319224	0.00684165	0.00647751	0.0091489	0.00885042	0.0121327	0.00993917	0.00749845	0.00758309	0.00934488	0.0079046	0.0069408	0.00572069	0.00852255	0.00877229
g__Macellibacteroides	0.006202	0.0108451	0.00893227	0.0077433	0.004942	0.00919898	0.0107901	0.00225049	0.00425461	0.00629666	0.00535479	0.00918879	0.00522877	0.00957446	0.00848954	0.00381363	0.00517458	0.00618349	0.00555128	0.00863254	0.00794634	0.00877144	0.00818214	0.00874669	0.0107574	0.00800445	0.0080417	0.00932064	0.0109969	0.00794197
g__Candidatus_Symbiothrix	0.00918147	0.010192	0.00967214	0.00766356	0.00597406	0.00785485	0.0101275	0.00116712	0.00435933	0.00799396	0.00636434	0.0081017	0.00647519	0.00565003	0.0069412	0.00502098	0.00545505	0.00770343	0.00550692	0.00861113	0.00742871	0.00884767	0.00847637	0.00816014	0.00874258	0.00750348	0.0108407	0.00809624	0.0102881	0.00804998
g__Mitsuokella	0.00555919	0.0117698	0.00677275	0.00668185	0.00699203	0.00503865	0.00912246	0.0111644	0.0166366	0.00817476	0.00598958	0.00554768	0.00567941	0.00691369	0.0149539	0.00502451	0.00914845	0.00673687	0.00718351	0.00711096	0.0087607	0.00724446	0.00470726	0.00588959	0.00967529	0.00474318	0.00597083	0.00534018	0.00594991	0.00568551
g__Fibrobacteres_noname	0.000659331	0.0195536	0.000684037	0.0110336	0.000316088	0.000602098	0.000547352	0.000171426	0.00355364	0.000958202	0.00601663	0.00310186	0.00308669	0.00103175	0.000918266	0.00021205	0.00899633	0.0048845	0.000523247	0.0268658	0.0107526	0.000576789	0.0313511	0.0429172	0.000424523	0.00059981	0.00371144	0.00597432	0.0353608	0.000772372
g__Frankia	0.00325283	0.0352327	0.00199914	0.00158145	0.000984335	0.00120422	0.00273135	0.00547461	0.0214868	0.00837736	0.00684691	0.00258291	0.000841851	0.00114881	0.0130678	0.0116648	0.00737145	0.00707093	0.0395924	0.0162303	0.00728075	0.00155622	0.00282957	0.00727451	0.00506652	0.00354108	0.00314755	0.00406263	0.000875458	0.00159064
g__Westiellopsis	0.00533842	0.00561045	0.0205446	0.00691528	0.00430095	0.0133757	0.0155391	0.0123535	0.00656644	0.00305354	0.0043226	0.00748135	0.00493463	0.00855511	0.00816835	0.0113033	0.00332676	0.00760999	0.00518485	0.00458769	0.00438837	0.00572138	0.00986934	0.00387768	0.00613365	0.0048715	0.00743519	0.00819682	0.00962939	0.00602854
g__Alkalibaculum	0.00951487	0.00919624	0.00681376	0.0108879	0.00971549	0.00719032	0.00601124	0.00211463	0.00542644	0.01008	0.00812897	0.00703856	0.0088915	0.00906796	0.00707273	0.00296064	0.00797082	0.00941247	0.00969841	0.00714991	0.00646155	0.00612039	0.0072437	0.00664749	0.00717287	0.00614617	0.00787214	0.00771909	0.00779297	0.00687789
g__Alkalibacterium	0.00682125	0.00687623	0.00639111	0.00581786	0.00603636	0.00463369	0.00510746	0.00520345	0.0086039	0.0068557	0.011787	0.00569448	0.00572513	0.00640395	0.0166907	0.0111402	0.0137856	0.00615494	0.00887719	0.00731993	0.0106764	0.00514482	0.00773896	0.00695978	0.00693764	0.00911873	0.00579753	0.0048365	0.00487863	0.00555964
g__Pseudorhodobacter	0.000314612	0.000558826	0.000317985	0.000244394	0.000200173	0.000402226	0.000459771	0.115736	0.0518665	0.000148878	0.000230457	0.000223399	0.000213163	0.00100234	0.0097213	0.0358026	0.000168086	0.000593096	0.000281429	0.000624993	0.000315457	0.000173497	0.000163962	0.00034183	0.000389461	0.000371216	0.000130745	0.000172548	0.000274813	0.000129382
g__Turicibacter	0.00915421	0.00757773	0.00549153	0.00723326	0.00740159	0.00540652	0.00460621	0.00215096	0.00673948	0.00981449	0.00825702	0.00890627	0.00890671	0.0067971	0.00592614	0.00368126	0.00964305	0.00656693	0.00665859	0.00870613	0.00778956	0.00708343	0.0110545	0.0093019	0.00672972	0.00647555	0.00931899	0.00749115	0.00859994	0.00752048
g__Trichococcus	0.00659196	0.00942714	0.00444139	0.00483027	0.00709911	0.00415281	0.004119	0.00659688	0.0105854	0.00710901	0.00936702	0.00663893	0.00558728	0.00390813	0.0152522	0.0125081	0.011789	0.00686069	0.0111968	0.00622312	0.00978093	0.00494164	0.00738244	0.00741516	0.00735743	0.00652359	0.00669205	0.00676956	0.00482547	0.00474726
g__Pyramidobacter	0.00871101	0.00860553	0.00539475	0.00827898	0.00803239	0.00514324	0.00721601	0.00260956	0.00673704	0.0100485	0.00842264	0.00936262	0.00848245	0.00812346	0.00729293	0.00371468	0.00613047	0.00955536	0.00882616	0.00582262	0.00658836	0.00783863	0.00905123	0.00696232	0.00634539	0.00569068	0.00760339	0.00825272	0.00766931	0.00732268
g__Comamonadaceae_noname	0.000918372	0.000560386	0.000849668	0.000342262	0.000545968	0.00141439	0.0008771	0.119577	0.0257253	0.00052909	0.000556652	0.000943061	0.000883345	0.00198366	0.0260471	0.0260617	0.000468869	0.00145275	0.000408984	0.00126704	0.000817408	0.000655168	0.0011374	0.000452888	0.000525638	0.00142036	0.000749411	0.00106097	0.000763246	0.00046559
g__Planococcus	0.00308034	0.0122876	0.0023939	0.00185764	0.00253389	0.00457903	0.00161475	0.0162158	0.0163506	0.00281703	0.00713681	0.00358364	0.00221443	0.00198708	0.0183771	0.0317141	0.0229499	0.0021646	0.00869123	0.00767714	0.0170025	0.00228316	0.0042775	0.00682598	0.00572212	0.00277511	0.00266274	0.00212761	0.00196073	0.00253706
g__Parapedobacter	0.00285719	0.00432537	0.00399512	0.00309359	0.0025372	0.00266197	0.00468672	0.0627124	0.034064	0.0024395	0.00330934	0.00246681	0.00240627	0.00325881	0.00882947	0.028379	0.00224876	0.00244451	0.0026529	0.00396448	0.00383378	0.00404464	0.00312651	0.00390456	0.00370205	0.00263512	0.00302845	0.00341834	0.00341224	0.00364298
g__Microbacterium	0.00282432	0.00499927	0.024241	0.00255949	0.00173264	0.00433303	0.0202379	0.0402978	0.0192583	0.00237524	0.0037987	0.00320602	0.00261992	0.00388294	0.0130302	0.0154761	0.00368252	0.00285315	0.00293523	0.0068885	0.00362453	0.00259101	0.00329473	0.00328035	0.00407613	0.00376795	0.00291216	0.00247018	0.00257569	0.00230229
g__Armatimonadetes_noname	0.00787409	0.00667536	0.00945877	0.00783956	0.00619371	0.00432821	0.00960775	0.00269022	0.00496462	0.00838812	0.00686841	0.00726462	0.00662537	0.00731898	0.00584557	0.00204496	0.00612293	0.0086418	0.00624293	0.00544246	0.00466892	0.00911483	0.0132864	0.00506136	0.00517534	0.00924113	0.00850206	0.00793743	0.00744609	0.00865055
g__Cytophaga	0.00698728	0.0226169	0.00616707	0.00412953	0.00381383	0.00312059	0.00894429	0.00639465	0.0119994	0.00305306	0.0172533	0.00650694	0.00400064	0.00354705	0.00475393	0.00468248	0.00403412	0.00381661	0.00248858	0.00422257	0.0043015	0.00346951	0.0113987	0.00608418	0.00558873	0.00378917	0.0142531	0.00869982	0.0134405	0.00334973
g__Leptotrichia	0.00812725	0.00552069	0.00608494	0.00653571	0.00881048	0.00445561	0.00468435	0.00242499	0.00536693	0.00771909	0.00813779	0.00857149	0.00863803	0.00655892	0.00314225	0.00406232	0.0073787	0.0077286	0.00673934	0.00605786	0.00640671	0.00808443	0.0124401	0.00551669	0.00544663	0.00907519	0.00811414	0.00829502	0.00703101	0.00910657
g__Cloacibacillus	0.00873351	0.00710251	0.00546981	0.00691599	0.00840647	0.00523783	0.00543251	0.0017591	0.00410516	0.00932507	0.00759007	0.00778753	0.00848943	0.00696336	0.00659635	0.00262621	0.0060104	0.00866624	0.00759398	0.00863676	0.00663818	0.00750814	0.0099424	0.0065823	0.00612105	0.00719127	0.00706275	0.00774795	0.00656677	0.00688677
g__Gabonia	0.00801745	0.0127824	0.00821447	0.00719216	0.00340689	0.00659409	0.00827446	0.000857013	0.00601719	0.00578142	0.00610897	0.00917909	0.00398252	0.00710686	0.00699488	0.00352752	0.00501587	0.00597487	0.0031029	0.00798136	0.00683661	0.00561938	0.00668535	0.00734526	0.0116719	0.0134748	0.00645319	0.00717481	0.00867168	0.00533987
g__Lampropedia	0.000144757	0.00171643	0.000189029	0.000178199	0.000200673	0.000438858	0.000183909	0.165063	0.0156867	0.000157564	8.00363e-05	0.000198726	0.000105768	0.000182478	0.00807447	0.00869151	0.000101622	0.000231423	0.000229537	0.000533641	0.000184782	0.00011842	0.000506039	0.000160417	0.00015784	0.000166694	0.000190128	0.000212254	0.00010369	0.000167303
g__Planomicrobium	0.00225203	0.0125091	0.00146183	0.00109265	0.00158674	0.00391131	0.00117801	0.0139029	0.0151513	0.00192602	0.00493985	0.00347616	0.00168733	0.00156114	0.0173276	0.035783	0.0224102	0.00171453	0.00906542	0.00667502	0.0166962	0.00149003	0.00387798	0.00647805	0.00576756	0.00341323	0.00233429	0.00151502	0.00172307	0.00129855
g__Caldanaerobius	0.00763886	0.00685788	0.00924353	0.00715843	0.00782986	0.00659194	0.011097	0.00123402	0.00757314	0.00655241	0.00962945	0.00753206	0.00660156	0.0080976	0.00447703	0.00262743	0.00646671	0.00697716	0.00563442	0.00675424	0.00543979	0.00659575	0.00691237	0.00653598	0.006358	0.00676901	0.0079843	0.00634508	0.00664642	0.0068475
g__Mesorhizobium	0.00389945	0.00478642	0.00279709	0.0034066	0.00317367	0.00406769	0.0031182	0.0492211	0.0166073	0.00420533	0.00357632	0.00434332	0.00383309	0.00560634	0.00820778	0.0129066	0.00424651	0.00613143	0.00364992	0.0027995	0.00324562	0.00442958	0.00791588	0.00307551	0.00396357	0.00443293	0.00631629	0.00608506	0.00593387	0.00421054
g__Erysipelotrichaceae_unclassified	0.0070852	0.00512247	0.00567394	0.00778641	0.00923556	0.00537712	0.00479208	0.00249765	0.00464572	0.0083556	0.00747972	0.00709096	0.00857481	0.00779689	0.00399324	0.00244584	0.00835496	0.00661392	0.00872884	0.00554515	0.00705438	0.00752949	0.00619711	0.00646824	0.0075635	0.00887589	0.00731266	0.00726374	0.00647091	0.00724763
g__Anaerococcus	0.00672563	0.00650256	0.00626782	0.00628894	0.00642651	0.00527127	0.0058	0.00209872	0.00748983	0.00744944	0.00753226	0.0074837	0.00776141	0.00611671	0.00669518	0.00507195	0.00712384	0.0060786	0.00670855	0.00691006	0.00718826	0.00642084	0.00765219	0.00518716	0.00734249	0.00736551	0.00807433	0.00765104	0.0077626	0.00624988
g__Acetitomaculum	0.00668471	0.00956853	0.00437588	0.00566576	0.00856873	0.00406358	0.00447956	0.00163267	0.00563153	0.00727476	0.00798271	0.00567316	0.00825325	0.00681454	0.00611931	0.0029496	0.00600637	0.00659836	0.0139903	0.00588964	0.00667956	0.00589508	0.0110175	0.00597585	0.00561723	0.00737064	0.00694574	0.00674115	0.00565696	0.00681663
g__Labilibaculum	0.0057435	0.0114201	0.00828469	0.00636522	0.00443394	0.00728788	0.00758057	0.0019596	0.00421351	0.00655871	0.00614781	0.00662279	0.00540494	0.00412592	0.00539624	0.00319788	0.00467289	0.00511116	0.00518124	0.00761999	0.00968566	0.0072295	0.00661505	0.00906462	0.0107125	0.00644741	0.00713848	0.00653694	0.00897577	0.00711832
g__Raoultibacter	0.00404241	0.0150641	0.0103184	0.00754069	0.00637096	0.00645346	0.0153113	0.00271381	0.00795638	0.00442831	0.00456581	0.00518664	0.00530494	0.0059068	0.0139206	0.00435852	0.010327	0.00567492	0.00899084	0.00473693	0.00620033	0.00433751	0.00411449	0.00533988	0.00476784	0.00351274	0.00476112	0.00475536	0.00474927	0.00503245
g__Puniceicoccaceae_noname	0.0128815	0.000826312	0.00110064	0.00240876	0.000552668	0.00401233	0.00125804	0.000406461	0.000895808	0.000435723	0.00869032	0.0419202	0.0133253	0.0165679	0.0026804	0.000440103	0.00312598	0.0131818	0.00381972	0.000486124	0.000990427	0.00228091	0.013326	0.00212504	0.00160372	0.00462684	0.0141657	0.0183076	0.00780903	0.00208383
g__Domibacillus	0.00212361	0.0106257	0.00192455	0.00122727	0.0011299	0.00295663	0.0015632	0.0139879	0.0192212	0.00113678	0.00586357	0.00326251	0.00118996	0.00138598	0.0188504	0.0287188	0.0217938	0.00138044	0.00842049	0.00744373	0.0162818	0.0015251	0.00455757	0.00567433	0.00488481	0.00181912	0.00225688	0.00172336	0.0017471	0.00129134
g__Carboxylicivirga	0.00934083	0.031517	0.0042491	0.00207133	0.00155041	0.00151144	0.00809033	0.000534104	0.0144004	0.00316498	0.0253152	0.00572818	0.00188545	0.00136215	0.0026297	0.00237928	0.00424168	0.00222829	0.00170592	0.00220558	0.00216762	0.00203961	0.0125198	0.00484274	0.00257972	0.000683506	0.0154985	0.00998706	0.0167102	0.0022082
g__Propionispora	0.008032	0.0113206	0.00429635	0.00839874	0.00762498	0.0051911	0.00340863	0.00285825	0.00530722	0.00671387	0.00802561	0.00537943	0.00445975	0.00395565	0.00912569	0.00235759	0.00572314	0.00539605	0.00803229	0.00684776	0.0106658	0.00758814	0.00670019	0.005955	0.00652492	0.00673759	0.00708065	0.00524565	0.00688812	0.00720386
g__Fretibacterium	0.00419222	0.0271955	0.00628085	0.00347087	0.00494535	0.0040011	0.0102194	0.00465486	0.0221619	0.00422955	0.00349073	0.00467269	0.00375642	0.00398275	0.00466348	0.0101458	0.00656675	0.0041159	0.00712329	0.005062	0.00718136	0.00367585	0.00720284	0.00296945	0.00578595	0.00478322	0.00400189	0.00381318	0.00378623	0.00357856
g__Proteiniborus	0.00772196	0.00478889	0.00540462	0.00870171	0.00920609	0.00559131	0.00480992	0.00131884	0.00556336	0.0079848	0.00764672	0.00673388	0.00843147	0.00804371	0.00431925	0.00269308	0.0063245	0.00768067	0.00632424	0.00540412	0.00641683	0.0064373	0.00630579	0.00652531	0.00674885	0.0064982	0.00719967	0.00704046	0.00675927	0.00703916
g__Gracilibacillus	0.00494468	0.00640969	0.00420106	0.00509801	0.00500491	0.0042516	0.00316622	0.0114572	0.00952841	0.00503336	0.00654325	0.00420604	0.00381573	0.00494491	0.00972252	0.014365	0.0113638	0.00456145	0.00781893	0.00737084	0.0102273	0.00464514	0.00569528	0.00551943	0.00570014	0.00503978	0.00699172	0.00397786	0.00431356	0.00508612
g__Planctomycetaceae_noname	0.00446635	0.0153089	0.0104794	0.0032586	0.00224157	0.00366676	0.0155687	0.0120782	0.00831523	0.0048922	0.00331314	0.00511765	0.00275149	0.00615723	0.011735	0.00495617	0.00466262	0.00492122	0.008932	0.0118304	0.00341048	0.00503459	0.00754178	0.00573553	0.00396085	0.00457567	0.00574459	0.00331936	0.00336589	0.00363378
g__Massilibacillus	0.00695764	0.00996049	0.00328494	0.00850245	0.00775043	0.00573276	0.00218908	0.002332	0.00532489	0.00659555	0.00793416	0.00607831	0.0043053	0.00486099	0.0111199	0.00209646	0.00459642	0.00625268	0.00793503	0.00620601	0.012242	0.0084816	0.00636346	0.00534406	0.00765038	0.00584955	0.00506711	0.0043254	0.00694829	0.00656594
g__Heliobacterium	0.00672094	0.00363856	0.00602644	0.00903159	0.00717781	0.00572564	0.00609303	0.00227807	0.00328801	0.00568412	0.00522069	0.00815431	0.00743129	0.009211	0.00434148	0.00249633	0.00435088	0.00766367	0.00485318	0.00500513	0.00447494	0.0071226	0.0107515	0.00448722	0.00488342	0.00754811	0.00854268	0.00843055	0.0100018	0.00760376
g__Alterileibacterium	0.00553378	0.0110605	0.00679173	0.00553493	0.00707353	0.00506701	0.0100128	0.00530953	0.00943099	0.00829335	0.00358043	0.0067333	0.0058762	0.00522165	0.0102665	0.0053754	0.00902167	0.00924647	0.00825481	0.00435137	0.00637228	0.0075696	0.00163504	0.00600708	0.00510223	0.00115226	0.00419107	0.00391811	0.00428102	0.00565977
g__Kandleria	0.00720173	0.00678533	0.00514663	0.0063206	0.0071179	0.00508085	0.00537514	0.00227624	0.00497166	0.0072419	0.00724729	0.00717364	0.00650394	0.00557135	0.00445978	0.00291507	0.00741683	0.00680219	0.0105802	0.00410998	0.00713635	0.00690684	0.00438285	0.00691158	0.00644921	0.00689634	0.00732581	0.00654898	0.00651632	0.00786769
g__Paeniclostridium	0.00542181	0.0106953	0.00467894	0.00444125	0.00408042	0.00529752	0.00379407	0.00295087	0.008325	0.00589128	0.00601005	0.00931219	0.00588213	0.00582316	0.00521789	0.00285116	0.0123479	0.00463411	0.00444246	0.0082703	0.00683334	0.00595936	0.00669606	0.00840478	0.00746889	0.00583962	0.00716207	0.00710257	0.00604077	0.00506064
g__Muricomes	0.00724411	0.00608699	0.00432194	0.00647566	0.00854866	0.00446443	0.00398982	0.00166005	0.00403358	0.00883499	0.0080118	0.00625718	0.00849037	0.00677813	0.00502187	0.00235619	0.00601657	0.00731173	0.00725288	0.00543245	0.00617083	0.0073935	0.00711674	0.00526276	0.0057893	0.00873651	0.00623071	0.0069634	0.006219	0.00754375
g__Bordetella	0.00382311	0.00206178	0.00241352	0.00276343	0.00234442	0.00312538	0.00267239	0.0621312	0.0144334	0.00271903	0.00297241	0.00349751	0.00375787	0.0026701	0.0119779	0.0189937	0.00203126	0.00344576	0.00144585	0.00269763	0.00281966	0.00346457	0.00779859	0.00241299	0.00201013	0.00191995	0.00262512	0.00397483	0.00347774	0.00296811
g__Moorella	0.00784713	0.00498411	0.00634916	0.0070991	0.00737251	0.00609706	0.0061842	0.00141093	0.00466472	0.00577819	0.00665869	0.00665208	0.00788885	0.00702807	0.00413973	0.00263059	0.00488817	0.00746888	0.00631153	0.00524498	0.00591606	0.0084277	0.0063386	0.00514733	0.00637836	0.0062713	0.00665956	0.00789951	0.00799557	0.00743277
g__Algoriphagus	0.00476702	0.00951741	0.00602587	0.00609454	0.00592468	0.00433264	0.00647545	0.0156296	0.00737579	0.00426346	0.00467786	0.00551866	0.00434674	0.00532457	0.00585589	0.00648226	0.00475154	0.00614398	0.00419835	0.00575866	0.00756974	0.00584234	0.00526985	0.00749731	0.00469068	0.00571714	0.00633829	0.00577392	0.00717186	0.0058095
g__Blastopirellula	0.00373393	0.0200361	0.0113653	0.00268796	0.0016002	0.0036206	0.0167786	0.0113516	0.00719466	0.00465555	0.00264625	0.00401461	0.00189808	0.00694081	0.0121796	0.00513988	0.0032647	0.00380332	0.00906548	0.012654	0.00338087	0.00336892	0.00589852	0.00447061	0.00365578	0.00675461	0.00352852	0.00258894	0.00282246	0.00270887
g__Lactococcus	0.00627186	0.00673542	0.0049363	0.00541397	0.00505176	0.00654711	0.00502487	0.00231888	0.0133365	0.00610479	0.0052826	0.00654111	0.00609676	0.00637486	0.00555633	0.00347945	0.006307	0.0059653	0.00751455	0.00541399	0.00508623	0.00669629	0.00659996	0.00690539	0.0060598	0.00537979	0.00600935	0.00592664	0.00702661	0.00734072
g__Actinobacteria_noname	0.00573488	0.00696062	0.00563189	0.00689887	0.00549146	0.00549573	0.00459508	0.00470364	0.00703816	0.00638719	0.00439691	0.0049012	0.00601867	0.011333	0.00586368	0.00417868	0.00591162	0.00803399	0.00719684	0.00524569	0.00559215	0.00479997	0.0101946	0.0052782	0.00596203	0.00504321	0.00825737	0.00590072	0.00455332	0.00416273
g__Rhodobacteraceae_noname	0.00122065	0.00169233	0.00123057	0.00110197	0.00122835	0.00118754	0.00140149	0.0776	0.0360241	0.00125596	0.000848501	0.00129052	0.000989105	0.00353947	0.0102038	0.017814	0.00147661	0.00204466	0.00260088	0.00196377	0.0013508	0.000740683	0.001563	0.00174672	0.00290947	0.00281563	0.00103416	0.000971943	0.00132949	0.00041391
g__Pontibacter	0.00523334	0.00707803	0.00606455	0.00669434	0.00312856	0.00469208	0.00664837	0.0167282	0.00810211	0.00348694	0.0041257	0.00544837	0.00440509	0.00559432	0.00531654	0.00647574	0.00332395	0.00485317	0.00429027	0.00572691	0.0057518	0.00646405	0.00516661	0.00580591	0.00892344	0.00417149	0.00582226	0.00687537	0.00746331	0.00580283
g__Mahella	0.006735	0.00516609	0.0067744	0.00695582	0.00729607	0.00512185	0.00653587	0.00126727	0.00570186	0.00670467	0.00664003	0.00581924	0.00694013	0.00645002	0.00510774	0.00249467	0.00615304	0.00643001	0.0067981	0.00635536	0.00516934	0.00655808	0.00628807	0.00661921	0.00614267	0.00599439	0.00620804	0.00545233	0.00615482	0.00757898
g__Anaerorhabdus	0.00452054	0.00576264	0.00492489	0.00543023	0.00693871	0.00363316	0.00443931	0.00127065	0.00571527	0.00505118	0.00474967	0.0058113	0.00606675	0.00550386	0.00440832	0.00517813	0.0147547	0.00451157	0.00932998	0.00426918	0.00716954	0.00565864	0.00426944	0.010815	0.0120177	0.00304027	0.00659477	0.00604784	0.00484845	0.00560586
g__Peptoanaerobacter	0.00506583	0.00603634	0.00687384	0.00600721	0.00667503	0.00544556	0.00519698	0.0017786	0.00544295	0.00778312	0.00672249	0.00658344	0.00730824	0.0053611	0.0042274	0.00226761	0.00596212	0.00562896	0.00579056	0.00527012	0.00497412	0.00767136	0.0124143	0.00555731	0.00569849	0.00567247	0.00680001	0.00568108	0.00543023	0.00663591
g__Sphingomonas	0.00236361	0.00187987	0.00130289	0.0020987	0.00151946	0.00244579	0.00142176	0.0929304	0.0100493	0.00173038	0.00228276	0.001687	0.00163887	0.0046693	0.00791823	0.00346997	0.00273476	0.00534032	0.00378364	0.00222156	0.00183967	0.00154318	0.00344985	0.00215817	0.00443721	0.00285098	0.00226819	0.00233779	0.00185141	0.00143506
g__Cupriavidus	0.00275232	0.00412311	0.00323605	0.00158143	0.00127139	0.00404337	0.00273239	0.0735564	0.018678	0.00136221	0.00173222	0.00359045	0.00184546	0.0021607	0.0101232	0.013566	0.00144067	0.00177744	0.0014446	0.00152718	0.00193532	0.0022411	0.00175656	0.00151318	0.00181482	0.00106628	0.00398998	0.00280512	0.0043959	0.00255451
g__Atopobium	0.00640638	0.00801281	0.00560985	0.00495492	0.00572044	0.00489132	0.0069986	0.00352943	0.00499411	0.00735612	0.00651645	0.00758603	0.00637745	0.00553518	0.00549429	0.00352858	0.00826491	0.00646985	0.00583603	0.004585	0.00535378	0.00651628	0.00663827	0.00529469	0.00498558	0.00411765	0.00681538	0.00620469	0.00560477	0.00604351
g__Oxobacter	0.00540407	0.00536262	0.00572895	0.00815751	0.0100898	0.00512128	0.00425292	0.00175542	0.00389189	0.00834359	0.00599658	0.00453872	0.00677309	0.00711884	0.00540635	0.00231208	0.00535091	0.00704911	0.00796918	0.00635567	0.00543948	0.00571778	0.00550395	0.0061215	0.00522733	0.00647013	0.00583976	0.00581505	0.00513221	0.00663672
g__Arenibacter	0.00565744	0.00831242	0.0068064	0.00751598	0.00570367	0.00882002	0.00644213	0.00802549	0.00514766	0.00362372	0.00638079	0.0049475	0.00587076	0.00595079	0.0048826	0.00416669	0.00384601	0.00490467	0.00497975	0.00487871	0.00793198	0.0069348	0.00448374	0.00648124	0.00704048	0.0038223	0.0040739	0.00591034	0.00530245	0.0055807
g__Dialister	0.00763863	0.00842485	0.00317212	0.00507838	0.00671248	0.0052383	0.00339812	0.00150387	0.00495185	0.00612781	0.00631521	0.00705294	0.00647355	0.00624404	0.00458438	0.0025829	0.0053006	0.00622359	0.00587763	0.00437977	0.00545116	0.00709871	0.00827727	0.00499873	0.00520766	0.00732196	0.00771233	0.00696856	0.00718588	0.00691837
g__Defluviitalea	0.00519895	0.00640708	0.00738823	0.00801414	0.00633534	0.00654986	0.00527739	0.00127417	0.00641891	0.0055778	0.00708528	0.00406422	0.00544561	0.00701733	0.00620726	0.00219939	0.00664403	0.00487904	0.00615032	0.00843766	0.00769926	0.00522445	0.00478179	0.00636678	0.00794162	0.00630165	0.00488017	0.0046844	0.0051588	0.00445148
g__Mangrovibacterium	0.0053481	0.0116226	0.00665741	0.00583057	0.0041269	0.00624981	0.00721711	0.00101708	0.0053104	0.00406123	0.00634076	0.00597914	0.0038273	0.00319734	0.00609326	0.00361767	0.00360982	0.00449226	0.00350576	0.00625782	0.00644434	0.00570723	0.00565043	0.00666078	0.010086	0.00362488	0.00690334	0.00832111	0.00974128	0.00514532
g__Dehalococcoides	0.00662369	0.00680092	0.00697457	0.00714348	0.00474925	0.00582204	0.0069423	0.00147573	0.00364612	0.00684572	0.00601609	0.00701607	0.00582781	0.00568965	0.00613538	0.00302177	0.00570698	0.00581784	0.00479529	0.00622032	0.0065887	0.00572191	0.00611901	0.00533437	0.0060492	0.00460769	0.00532863	0.00603281	0.0065606	0.00607428
g__Geobacillus	0.00413881	0.00711129	0.00341229	0.00281351	0.00346711	0.00389277	0.00354297	0.00554318	0.0098542	0.00539107	0.00614892	0.0049366	0.00295157	0.00421565	0.0107794	0.0128837	0.0143407	0.00416181	0.00525307	0.00502329	0.00934892	0.00401725	0.00644595	0.00416102	0.00496455	0.00374218	0.00500569	0.00446303	0.00480531	0.00397879
g__Desulfobacteraceae_noname	0.00602863	0.00567696	0.0035846	0.00512529	0.00564958	0.00335681	0.00413552	0.00181979	0.00419623	0.0057412	0.00413322	0.0069107	0.00562279	0.00968908	0.00475128	0.0026124	0.00429508	0.00710655	0.00585284	0.00439693	0.00477107	0.00581646	0.0143505	0.00540619	0.00384068	0.00765605	0.00702223	0.00721279	0.00629654	0.00590194
g__Mycobacterium	0.00510192	0.00441893	0.00480128	0.00336473	0.00326633	0.00388027	0.00498067	0.00804196	0.00597085	0.00360977	0.00410094	0.00664409	0.00418868	0.00557389	0.0174443	0.00540723	0.00770525	0.00526851	0.00380421	0.00441533	0.00378251	0.00482885	0.00851568	0.0047611	0.00452826	0.00374853	0.00646695	0.0058119	0.00741453	0.00510914
g__Candidatus_Omnitrophica_noname	0.0053144	0.00451119	0.0058209	0.00571619	0.00438702	0.0048764	0.00500802	0.0013775	0.00417127	0.00540047	0.00455371	0.0123053	0.00478194	0.00727226	0.00431853	0.00232393	0.00481516	0.00739482	0.00502982	0.00361353	0.00450441	0.00697435	0.0133204	0.00417493	0.00505458	0.00453616	0.00688428	0.00649143	0.0054146	0.00610407
g__Flexilinea	0.00495814	0.00971363	0.00327059	0.00445367	0.00492972	0.00235042	0.00358167	0.00285734	0.00703792	0.0103917	0.00418957	0.00612948	0.00562428	0.00406394	0.00493935	0.0031678	0.0114303	0.00702195	0.0116951	0.00401563	0.00951112	0.00525046	0.0042298	0.00522996	0.00353879	0.00303926	0.00516956	0.00464819	0.00450591	0.00465499
g__Natranaerovirga	0.00565363	0.00583316	0.00576604	0.00585665	0.00639113	0.0052231	0.00463771	0.0013607	0.00495539	0.00574119	0.00621567	0.00455357	0.00543871	0.0073081	0.00652551	0.00254061	0.00630694	0.0054324	0.00880424	0.00545596	0.00455996	0.00552995	0.00518311	0.00542062	0.00543481	0.006407	0.00596347	0.00511859	0.00616622	0.00552144
g__Marinifilum	0.00496619	0.0100495	0.0062943	0.00572335	0.00222871	0.00304448	0.00634966	0.00415	0.004539	0.00352584	0.00442665	0.00526991	0.00411581	0.00451883	0.00427356	0.00404108	0.00454232	0.00463481	0.00624816	0.00723785	0.00596613	0.00562129	0.00505692	0.00600841	0.0113138	0.00382998	0.00638689	0.00846746	0.00668879	0.00505546
g__Sunxiuqinia	0.00536691	0.00758691	0.00662587	0.00558827	0.00407555	0.00495384	0.0073898	0.00255855	0.00364944	0.00586918	0.00587926	0.00717833	0.00547966	0.00484246	0.00539452	0.00327518	0.00328617	0.00330906	0.00473564	0.00519975	0.00535587	0.00559965	0.00503369	0.00600245	0.00928466	0.00421739	0.0063631	0.00631895	0.00796095	0.00566235
g__Dysgonamonadaceae_noname	0.00506749	0.00962235	0.0076887	0.00697316	0.00236889	0.00436125	0.00799109	0.000893428	0.00344657	0.00464072	0.00458712	0.00653987	0.00434911	0.00339996	0.00512376	0.00339254	0.00374374	0.00509805	0.00359182	0.00632334	0.00699347	0.00750615	0.00472782	0.00550021	0.00806276	0.00246151	0.00714954	0.00615023	0.0083263	0.00781771
g__Extibacter	0.00573942	0.00314852	0.00445071	0.00699117	0.00885169	0.00431582	0.00403201	0.00159213	0.0028203	0.00786792	0.00584499	0.00552846	0.00811758	0.00623831	0.00344485	0.00171694	0.00620541	0.00593954	0.00770929	0.00400375	0.00615371	0.00708857	0.00475413	0.00450953	0.00523586	0.00729099	0.00511109	0.00597199	0.00488474	0.00685945
g__Sellimonas	0.00617542	0.00539534	0.00404946	0.00586271	0.00634943	0.00551734	0.00361951	0.00205879	0.00384347	0.00630494	0.00600618	0.00563195	0.00631566	0.00613709	0.00414792	0.00264652	0.00857606	0.00645781	0.00654234	0.00362657	0.00433234	0.00664021	0.00534229	0.00515419	0.00595183	0.00674955	0.00559154	0.00524244	0.00466933	0.00659622
g__Enorma	0.00601385	0.0064605	0.0098456	0.00527763	0.00538823	0.00486631	0.0127315	0.00176466	0.00429477	0.00655669	0.00683103	0.00539586	0.00574565	0.00510251	0.00449272	0.00271563	0.00521597	0.00584428	0.00460329	0.00502179	0.00506978	0.00537941	0.0047292	0.00398709	0.00411488	0.00383041	0.00548414	0.0050696	0.00496942	0.00465858
g__Hathewaya	0.00581459	0.00436367	0.00343124	0.00499896	0.00968071	0.00354162	0.00338109	0.00144933	0.00426998	0.00693451	0.00511863	0.00678642	0.00791971	0.00513751	0.00339369	0.00249974	0.00629459	0.0061922	0.00958206	0.00484187	0.0049906	0.00521916	0.00666791	0.00488802	0.00540494	0.00465195	0.00537957	0.00667526	0.00510776	0.00539088
g__Peptococcus	0.0158367	0.00171329	0.00129986	0.00445426	0.00807856	0.000972911	0.00103857	0.000335983	0.00141284	0.00835391	0.00922808	0.00705865	0.0111305	0.00606439	0.00120628	0.000705956	0.003924	0.00987657	0.00337983	0.00212295	0.00465406	0.00640941	0.00820789	0.00270982	0.0030716	0.00629527	0.00766596	0.0105399	0.00577373	0.0064265
g__Opitutales_noname	0.010732	0.000574717	0.000946502	0.00116508	0.000422307	0.00318503	0.00122802	0.000218881	0.00104549	0.000111449	0.00732293	0.0349082	0.0109019	0.0131521	0.00292472	0.000199954	0.00185406	0.00982614	0.00340602	0.000600675	0.000585512	0.00215382	0.0105058	0.000852781	0.00119905	0.00315471	0.0122628	0.0148134	0.00772478	0.00179853
g__Shuttleworthia	0.00481008	0.0103712	0.00397739	0.00327058	0.00642221	0.00262063	0.00386855	0.00287729	0.00784967	0.00543666	0.00507241	0.00537996	0.00491556	0.00514008	0.0056373	0.00326918	0.00729532	0.0075409	0.00740248	0.00435726	0.00524703	0.00522274	0.00364174	0.00470193	0.00531593	0.00357495	0.00717689	0.00619983	0.00493595	0.00532441
g__Verrucomicrobiaceae_noname	0.00499171	0.00285356	0.00352194	0.00588246	0.00345443	0.00288715	0.00401779	0.00204435	0.0020248	0.00238119	0.00346034	0.0111519	0.0060845	0.0224321	0.00254887	0.00129288	0.00333284	0.00920852	0.00676613	0.00526443	0.00293424	0.00445875	0.0143782	0.00353381	0.0028232	0.00530028	0.00516477	0.00653295	0.00428506	0.00377182
g__Muricauda	0.00277415	0.0122108	0.00391758	0.0032937	0.00275896	0.0030071	0.00328674	0.00664758	0.00695519	0.00187983	0.00340208	0.00284848	0.0023654	0.00368954	0.00591981	0.00981991	0.00726707	0.00374037	0.0115746	0.00600595	0.00945659	0.00290618	0.00315525	0.00460637	0.00550459	0.0149111	0.0047358	0.00373319	0.00349913	0.00274921
g__Xanthomonas	0.00107797	0.0022252	0.000931901	0.000998793	0.000632255	0.00164596	0.00103301	0.0635598	0.0310581	0.00119265	0.00113589	0.00095767	0.000790738	0.000782383	0.0124296	0.0139062	0.00342196	0.00145639	0.00191821	0.00333885	0.00276663	0.000694552	0.00214185	0.00195609	0.00160364	0.000465114	0.00137596	0.000814137	0.00135925	0.000803993
g__Coriobacteriales_noname	0.0066335	0.00759999	0.00722638	0.00533698	0.00511913	0.00575263	0.00997378	0.00292189	0.0041392	0.00573106	0.00474617	0.00556271	0.00477143	0.00507	0.00562066	0.00366477	0.00629557	0.00617639	0.00616722	0.0044303	0.00524743	0.00484437	0.00435646	0.00483504	0.00491068	0.00398695	0.00360794	0.00542756	0.00397452	0.00402091
g__Acetobacteroides	0.00473924	0.00869201	0.00709117	0.00582875	0.00263974	0.0036371	0.00868168	0.00098225	0.00405832	0.00350637	0.00597952	0.00490809	0.00317289	0.00616953	0.00474526	0.00366017	0.00313137	0.00376524	0.00433666	0.00648914	0.00695436	0.00537759	0.00461603	0.00505758	0.00938653	0.00374475	0.00584177	0.0080695	0.00699914	0.00551157
g__Coriobacteriia_noname	0.00425112	0.00973018	0.00984217	0.00580382	0.00503322	0.00525368	0.0140969	0.0026079	0.00610323	0.00401034	0.00395464	0.00414673	0.00466866	0.00456802	0.00938233	0.0038989	0.00651005	0.00381767	0.00582596	0.00452298	0.00429053	0.00425802	0.00319696	0.00393365	0.00399593	0.0028975	0.00381723	0.00455229	0.00392202	0.00426293
g__Simplicispira	0.0001471	0.000267029	0.000254677	0.000110225	9.17038e-05	0.000505146	0.000249954	0.0869162	0.0225535	0.000149438	7.33298e-05	0.000159054	4.871e-05	0.00013201	0.0231335	0.0194557	0.000182991	7.98279e-05	0.000230688	0.000854749	8.11577e-05	0.000125551	0.000176168	0.000114198	0.000119396	0.00011201	0.00012722	7.84642e-05	0.000111896	0.000111469
g__Fusicatenibacter	0.00632202	0.00425443	0.00351436	0.00455063	0.00608456	0.00337276	0.00357039	0.00125534	0.00322693	0.00709598	0.00612361	0.00550486	0.00812008	0.00603008	0.00454761	0.00178346	0.00481129	0.00706385	0.0076357	0.00411488	0.00411712	0.00667939	0.00668118	0.00425844	0.00489176	0.00626601	0.00719156	0.00559994	0.00516574	0.00654484
g__Tissierellaceae_noname	0.004963	0.00625835	0.00340765	0.00451686	0.00494457	0.00416212	0.00289266	0.00403715	0.00663302	0.00345321	0.00585804	0.00541445	0.0042573	0.00323515	0.0105564	0.00959976	0.0089124	0.00389396	0.00584742	0.00541054	0.00776511	0.00431504	0.00422552	0.00508662	0.00524739	0.00384889	0.00509731	0.00361433	0.00458205	0.00421028
g__Syntrophomonas	0.00613687	0.00611446	0.00424544	0.00597243	0.00687857	0.00375391	0.0045196	0.00117955	0.00489323	0.00563382	0.00515676	0.00504216	0.00628206	0.00691368	0.00467779	0.00243851	0.00573863	0.00479333	0.00579046	0.00499964	0.00551902	0.00629579	0.00480247	0.00552196	0.00515671	0.00599312	0.00504859	0.00567484	0.00511408	0.00580269
g__Dendrosporobacter	0.00532377	0.0107717	0.00185248	0.00768995	0.00570165	0.00319347	0.00100327	0.00275398	0.00418328	0.00539747	0.00750839	0.00347622	0.00289566	0.00176875	0.0104479	0.0020971	0.00368176	0.0034617	0.00823571	0.00548449	0.0116751	0.00706961	0.00447148	0.00471386	0.00653654	0.00592982	0.00380847	0.00331494	0.00540333	0.00613099
g__Tenacibaculum	0.00265217	0.0056247	0.00502398	0.00390572	0.00202048	0.00402588	0.00464328	0.0279752	0.00945229	0.00301831	0.00352489	0.00380256	0.00382982	0.00363505	0.00823312	0.0108796	0.00232333	0.00344271	0.00410139	0.00584443	0.00482383	0.00292253	0.00259224	0.00443412	0.00525686	0.00256769	0.00335649	0.00333698	0.00517216	0.00266189
g__Paraburkholderia	0.00165792	0.00328249	0.00285045	0.000926283	0.0021418	0.00473189	0.00400649	0.047257	0.0194658	0.00134821	0.00135815	0.00166457	0.00103435	0.00252809	0.00870281	0.0128093	0.00452214	0.002182	0.00304637	0.00226569	0.00156605	0.00122044	0.00125244	0.00707867	0.00641038	0.000911316	0.00289404	0.00154597	0.00296279	0.00133371
g__Polaribacter	0.00482173	0.00436673	0.00526904	0.00421818	0.00318606	0.00417847	0.00485546	0.0121498	0.00520755	0.00509744	0.00395329	0.00335839	0.00305818	0.00485957	0.00478332	0.00554739	0.00448345	0.00395968	0.00477429	0.00398589	0.00548977	0.00515282	0.00347678	0.00583599	0.00819241	0.00859078	0.00556932	0.00488604	0.00575416	0.004619
g__Oscillospiraceae_noname	0.00722046	0.00304669	0.00333231	0.00678638	0.00853514	0.00334262	0.0032046	0.000916097	0.00326867	0.00845917	0.00665452	0.00670485	0.00956349	0.00495357	0.00339302	0.00123908	0.00389597	0.00698595	0.00436266	0.00278439	0.00345174	0.00569785	0.00656589	0.0048065	0.00403849	0.00450465	0.00671468	0.00711023	0.00635396	0.00575889
g__Proteobacteria_unclassified	0.00147619	0.00642786	0.00066387	0.000441122	0.00886577	0.00104408	0.000677276	0.0245028	0.0130818	0.000583054	0.00651828	0.00149711	8.78886e-05	0.000137039	0.0201993	0.0105311	0.00222812	0.000346432	0.0159061	0.00350122	0.000700752	0.0147711	0.00076183	0.00141084	0.00101661	0.00108465	0.000469315	0.00148854	0.000221173	0.0114777
g__Helicobacter	0.00624849	0.00720808	0.00298812	0.00545096	0.00314484	0.00435603	0.00356675	0.000939858	0.00357235	0.00348154	0.00294845	0.00536372	0.00435709	0.00638714	0.00346805	0.00258418	0.003939	0.00780414	0.00768214	0.00443432	0.00418246	0.00783263	0.00679289	0.00535588	0.00538485	0.00588261	0.0078677	0.00369351	0.00616884	0.00851918
g__Holdemanella	0.00618233	0.00402978	0.00363886	0.00487084	0.00636321	0.00330709	0.00254019	0.000954755	0.00331196	0.00684102	0.00657015	0.0054058	0.00665065	0.00487895	0.0022985	0.00196435	0.00584823	0.00555067	0.00712391	0.00482954	0.00431025	0.00520342	0.00547566	0.00526295	0.00529576	0.00999606	0.00685533	0.00575172	0.00516081	0.00503043
g__Hymenobacter	0.00421462	0.00779491	0.00709862	0.00433312	0.00263868	0.00440086	0.00669285	0.00432487	0.00473913	0.00386632	0.0036093	0.00530476	0.00344909	0.00413457	0.00518117	0.00610024	0.0037892	0.00463505	0.00443602	0.00663593	0.00519175	0.00483664	0.0038334	0.00550237	0.00863808	0.00442332	0.00588389	0.00503728	0.00537515	0.00444971
g__Prolixibacter	0.004224	0.00893199	0.00622878	0.00586317	0.00245	0.00419623	0.00639	0.00101046	0.00488441	0.00406545	0.00447909	0.00631415	0.00378167	0.00321087	0.00469628	0.00313464	0.00309703	0.00467815	0.00338382	0.00643287	0.00626006	0.00498436	0.00449683	0.00555106	0.0103755	0.00138846	0.0066359	0.00663202	0.00796189	0.00480705
g__Allobaculum	0.00855435	0.00373173	0.00310285	0.0056987	0.00653723	0.00359762	0.00273143	0.0010893	0.00442661	0.00849166	0.00595908	0.00596382	0.00788832	0.00459742	0.00319153	0.00135385	0.00508411	0.00598105	0.00610991	0.00327378	0.0042042	0.00482744	0.00573273	0.00416821	0.00444008	0.00573027	0.00623523	0.00668751	0.00571853	0.00506954
g__Carnobacterium	0.00420822	0.00598618	0.00311197	0.00456529	0.00426226	0.00334363	0.00306668	0.0039608	0.00775507	0.00437724	0.00557967	0.00503165	0.00536351	0.0042568	0.00863667	0.00652731	0.00891595	0.00437777	0.00696889	0.00432393	0.00601737	0.00427996	0.00494827	0.00465366	0.00449695	0.00403852	0.00542629	0.00363135	0.00373719	0.00414835
g__Providencia	0.00122034	0.00251037	0.00699496	0.00141751	0.00072741	0.00415024	0.00478436	0.0445803	0.0131456	0.000859928	0.000916178	0.00207004	0.00198947	0.00134491	0.00899578	0.0284727	0.00120455	0.00167581	0.00118479	0.00160664	0.000924722	0.00161769	0.00200121	0.00114663	0.0016746	0.000810702	0.0028558	0.00316644	0.00302266	0.00192991
g__Brochothrix	0.00138194	0.00728063	0.000873248	0.00072462	0.000939564	0.00288542	0.00128488	0.0103608	0.0120287	0.0009662	0.00357142	0.00240997	0.000785893	0.00115456	0.0235629	0.0239488	0.014273	0.000866846	0.00577514	0.00449923	0.0084827	0.000977596	0.00346707	0.00491882	0.00479324	0.000852313	0.00168904	0.00131011	0.00152749	0.000724233
g__Criibacterium	0.00682903	0.00406748	0.00387659	0.00536143	0.00461991	0.00425457	0.00402626	0.001634	0.00465265	0.00607122	0.0063897	0.00695523	0.00423526	0.00466918	0.00358369	0.00293418	0.00678727	0.00473426	0.00354007	0.003902	0.00472678	0.00540656	0.00614545	0.00456576	0.00546335	0.00432846	0.00606024	0.00557045	0.00663306	0.00521535
g__Proteiniclasticum	0.00688546	0.00345326	0.00505926	0.00599854	0.00584187	0.00395448	0.00391561	0.000803632	0.00297761	0.006698	0.00556962	0.00605635	0.00740501	0.00718811	0.00366733	0.00198719	0.00360811	0.00611091	0.00533879	0.00394702	0.00410641	0.00534243	0.00504255	0.00383756	0.00535113	0.00491444	0.00547323	0.00588858	0.00550683	0.00500767
g__Thiomonas	0.00151432	0.00273607	0.00233746	0.00105394	0.000764396	0.00240259	0.00212578	0.0514291	0.0145287	0.0005591	0.00113591	0.00225386	0.00181299	0.00242353	0.00800562	0.0255331	0.00183877	0.00295582	0.00179193	0.00146083	0.00124203	0.00162551	0.00231738	0.00105888	0.0012477	0.00104251	0.00217768	0.0027899	0.00286184	0.00157578
g__Devosia	0.00130494	0.0010482	0.00115774	0.00139864	0.000939094	0.000973315	0.000959694	0.0843084	0.0124811	0.00130555	0.00145123	0.00146164	0.00113111	0.00186825	0.00650005	0.00608287	0.00106086	0.00206822	0.0020969	0.00112792	0.000915003	0.00139723	0.00202436	0.00138746	0.00232895	0.00194598	0.00109387	0.00115554	0.00186921	0.00148486
g__Novosphingobium	0.00114505	0.00124792	0.000614525	0.00103219	0.000689927	0.000922857	0.000621386	0.0916113	0.00862942	0.0011146	0.000995077	0.00119183	0.000603965	0.00110969	0.0126295	0.004378	0.00112103	0.00138001	0.00080626	0.000889509	0.000804975	0.000891129	0.00161758	0.00125795	0.00143825	0.000936808	0.00162598	0.00213304	0.0016038	0.000987424
g__Longibaculum	0.00546976	0.00387811	0.00348265	0.00626665	0.00605031	0.00358133	0.00306913	0.00220305	0.00352043	0.00788452	0.00668141	0.00522606	0.00608731	0.00524404	0.00308926	0.00193936	0.00639919	0.00474853	0.00515739	0.00405339	0.00619501	0.00432414	0.00503909	0.00626939	0.00503974	0.00556462	0.00522261	0.00582505	0.00442702	0.00383759
g__Fermentimonas	0.00442518	0.00813733	0.00771196	0.00701849	0.00281073	0.00738889	0.00773967	0.00120221	0.0020245	0.00499696	0.00311785	0.00434192	0.00364408	0.00489952	0.00494189	0.0029676	0.00414338	0.00434316	0.0045873	0.00566435	0.00626461	0.00466412	0.00573306	0.00572193	0.00593995	0.00360288	0.0037704	0.00479518	0.00510992	0.00397991
g__Denitrobacterium	0.00212955	0.00872216	0.0174977	0.00494542	0.00337335	0.00846797	0.0258016	0.00188073	0.00522201	0.00208746	0.00194377	0.00249655	0.00345885	0.00264421	0.00526796	0.00420929	0.00688174	0.0024621	0.00484781	0.0049786	0.00400849	0.00216736	0.00145361	0.00360572	0.00360319	0.00206103	0.00239876	0.00193363	0.00250421	0.00244091
g__Halanaerobium	0.00419894	0.0034081	0.00573159	0.00441266	0.00485645	0.00454401	0.00579809	0.00108833	0.0209528	0.00346935	0.00426154	0.00350938	0.00443294	0.0103904	0.00199671	0.00137846	0.00438053	0.0040614	0.00456972	0.00381008	0.00387462	0.00471709	0.00459541	0.00355927	0.00418866	0.0043196	0.00509452	0.00395976	0.00436916	0.00428972
g__Paenarthrobacter	0.00235539	0.0231776	0.00144041	0.000797982	0.00056536	0.000622251	0.00206213	0.00538362	0.0147842	0.0029898	0.00382881	0.00138708	0.000396594	0.000652838	0.0070376	0.00970035	0.00539058	0.00360143	0.022092	0.00913205	0.00517898	0.00136549	0.00349305	0.00474525	0.00307802	0.00163685	0.00242616	0.00198987	0.000510185	0.00125028
g__Rhodospirillaceae_noname	0.00364495	0.00268682	0.00219015	0.0038468	0.00204513	0.00562583	0.00214932	0.00787469	0.00389891	0.0016269	0.00207781	0.00290152	0.00225008	0.0186136	0.00324303	0.00376139	0.00478679	0.0207551	0.00644123	0.00217961	0.00292672	0.00175098	0.0048459	0.00535862	0.0066321	0.00427466	0.00483145	0.00312854	0.00443228	0.00200456
g__Burkholderiales_noname	0.00190052	0.000881975	0.000878346	0.00092149	0.000784725	0.0014748	0.000649132	0.0609383	0.0154371	0.000858965	0.00157271	0.00301042	0.00125035	0.00149783	0.0113466	0.00876636	0.00088206	0.00289086	0.00117051	0.00152454	0.00139641	0.00211446	0.0026013	0.00136312	0.00101369	0.00140151	0.00359143	0.00404247	0.00382775	0.00225438
g__Fusibacter	0.00606539	0.0030575	0.00392614	0.00552674	0.00598142	0.00341732	0.00365301	0.000908955	0.00310389	0.00727041	0.00526967	0.0042219	0.00664176	0.00447053	0.00264675	0.00184321	0.00484356	0.00521756	0.00539785	0.00415376	0.0040962	0.00509602	0.00848139	0.00510618	0.00474321	0.00490386	0.00600693	0.00566864	0.00431856	0.0054373
g__Geofilum	0.00545638	0.0120393	0.00439639	0.00392234	0.00245402	0.00255772	0.00573145	0.00106364	0.00536879	0.00297201	0.00860991	0.00519631	0.00219432	0.00251268	0.004286	0.00287259	0.00306026	0.0031013	0.00242142	0.00532006	0.00399337	0.00335573	0.00814962	0.00488605	0.00626704	0.00341722	0.00730928	0.00599013	0.00856671	0.00327379
g__Tepidibacter	0.0045314	0.00498435	0.00559795	0.00500605	0.00455599	0.00421737	0.00417946	0.00107054	0.00533104	0.00456324	0.00597559	0.00382503	0.00523762	0.00527312	0.00429149	0.00196732	0.00486523	0.00462601	0.00567394	0.00622138	0.00494043	0.00411143	0.00425018	0.00576943	0.00599191	0.00511481	0.00566022	0.00387909	0.00487409	0.00404718
g__Lucifera	0.00460901	0.00718448	0.00284811	0.00541225	0.00473566	0.00259268	0.00283598	0.0028402	0.00534705	0.00488359	0.00564205	0.00380336	0.00314369	0.00251538	0.0114826	0.00481266	0.00644945	0.00440422	0.00720525	0.00489976	0.00778593	0.00519967	0.00332589	0.0039315	0.00474602	0.00318094	0.0032287	0.00314987	0.00353611	0.004357
g__Tepidanaerobacter	0.00447825	0.00427847	0.00455092	0.00527216	0.00490028	0.00427986	0.0043635	0.0010545	0.00413198	0.00415266	0.00480841	0.00521544	0.00516736	0.00520551	0.00486383	0.00193653	0.00483868	0.00506443	0.00510535	0.00443791	0.00446941	0.00580543	0.00529187	0.00452491	0.00496761	0.00495411	0.00488145	0.00524107	0.00588797	0.00589403
g__Sharpea	0.00434567	0.00691555	0.0040089	0.00474922	0.00589539	0.0031502	0.0037595	0.00243777	0.004689	0.00597048	0.00412809	0.00519196	0.00501013	0.00394975	0.00363694	0.00242081	0.00532137	0.00629495	0.00917274	0.00377679	0.00501112	0.00387197	0.00393532	0.00587819	0.00515196	0.00242813	0.00485169	0.00542897	0.00426669	0.00368492
g__Lutibacter	0.00349398	0.00704856	0.00494182	0.00398882	0.00218439	0.00266339	0.00510935	0.0106175	0.00546668	0.00401258	0.00356489	0.00353976	0.00321963	0.00296945	0.00508179	0.00444396	0.00410743	0.00330724	0.00686194	0.00592964	0.00373804	0.00485145	0.00537044	0.00448631	0.00572055	0.00350437	0.00329941	0.00388971	0.00474026	0.00395493
g__Phycisphaerae_noname	0.00488248	0.00387316	0.00384735	0.0029799	0.00258349	0.00373782	0.004846	0.00154689	0.00223377	0.00384514	0.00389113	0.00854703	0.00385883	0.00621424	0.00441277	0.00163596	0.00330164	0.00695432	0.00405054	0.00340601	0.00233962	0.00576767	0.0134717	0.0023044	0.00227034	0.00737041	0.00643573	0.005348	0.00460066	0.00485541
g__Shigella	0.00231746	0.00672226	0.000715584	0.000364716	0.010862	0.000664176	0.000639954	0.00598618	0.00938301	0.000724132	0.00761292	0.00229391	0.000220368	0.00038748	0.0218515	0.000631438	0.00214592	0.000494196	0.0170276	0.0049041	0.000834059	0.0165943	0.00117472	0.00147766	0.00153526	0.00131036	0.000652573	0.00227981	0.000299332	0.0132177
g__Algoriella	0.000277014	0.000853165	0.000609502	0.000411899	0.000475588	0.000299655	0.000605297	0.0659629	0.0167501	0.00012875	0.00029411	0.000196635	0.000446278	0.0002563	0.0100807	0.0262519	0.000463386	0.000109325	0.00436169	0.000953134	0.000461024	0.000845976	0.0003334	0.000380517	0.000895329	8.2988e-05	0.000247018	0.000645522	0.000295171	0.000937868
g__Vagococcus	0.00515346	0.00510662	0.00352918	0.00388679	0.00624966	0.00380525	0.00260868	0.00148286	0.00431404	0.00600756	0.00481158	0.00521308	0.00514362	0.00521703	0.00381068	0.00245387	0.00457353	0.00517873	0.00401874	0.00404894	0.0046728	0.00519502	0.00359815	0.00405155	0.00528351	0.00527398	0.00526678	0.00454777	0.0044555	0.00575192
g__Microterricola	0.0002496	0.000384474	0.0668381	0.00016958	9.64227e-05	0.00255344	0.0513649	0.00199529	0.0020187	0.000280296	9.69833e-05	0.000235304	0.000187069	3.72702e-05	0.00208088	0.00258738	0.000318958	0.000182374	0.000296177	0.000316192	0.000237004	9.03518e-05	0.000147151	0.00059119	0.000287839	0.000197134	0.000183282	0.000200825	0.000164384	6.32783e-05
g__Anaerophaga	0.00475891	0.0140925	0.00397672	0.00416618	0.0023344	0.00316992	0.00524643	0.000537103	0.00606869	0.00220284	0.00920971	0.0042214	0.0025002	0.00440762	0.0037692	0.00335256	0.00325846	0.00228131	0.00238559	0.0044528	0.00441907	0.00197393	0.00553868	0.00626405	0.00532733	0.00209048	0.00678694	0.00560434	0.00695644	0.00224665
g__Draconibacterium	0.00332982	0.00749642	0.00545275	0.00406176	0.00250681	0.00531838	0.00605116	0.000507238	0.00439926	0.00315778	0.00389519	0.00448754	0.00421649	0.00417543	0.00405681	0.00253262	0.00260142	0.00312771	0.00443936	0.00642884	0.00477973	0.00457254	0.00409396	0.00510162	0.00873525	0.00384277	0.0049305	0.00435199	0.00617101	0.00416346
g__Youngiibacter	0.00531814	0.00486825	0.00337341	0.00598232	0.00543903	0.00328771	0.00305983	0.00121555	0.00247733	0.00656267	0.00555686	0.00547894	0.00579783	0.00480202	0.002528	0.00176552	0.00458038	0.00561524	0.00638768	0.00335597	0.00417423	0.00425039	0.00562363	0.00453037	0.00424989	0.00409329	0.00526961	0.0050772	0.00395613	0.00418853
g__Halomonas	0.00265332	0.00961554	0.00272142	0.00168984	0.0010444	0.00293928	0.0030755	0.0185064	0.0120334	0.00230377	0.00321811	0.00255834	0.00169805	0.00300744	0.0050595	0.01002	0.00308054	0.00336984	0.0131434	0.00616518	0.00332067	0.00130261	0.00253053	0.00270921	0.00295167	0.00243258	0.00155428	0.00318922	0.00241837	0.00132216
g__Alicyclobacillus	0.00391583	0.00394307	0.00386766	0.0042087	0.00403026	0.00418315	0.00336956	0.00146419	0.00456349	0.00461252	0.00381857	0.00389748	0.00484949	0.00406187	0.00435147	0.00233123	0.00354153	0.0044571	0.00482579	0.00419764	0.00391522	0.00523463	0.0081367	0.00407706	0.00423067	0.00540354	0.0050382	0.00539494	0.00671744	0.00489033
g__Propionispira	0.00622724	0.0060207	0.00259108	0.00492382	0.00560996	0.00340097	0.00228454	0.001287	0.00278239	0.00463302	0.00597451	0.00387808	0.00488974	0.0036194	0.00449718	0.00171451	0.00281952	0.00446968	0.00588333	0.00405237	0.00575858	0.00568682	0.00387723	0.00370818	0.0044889	0.00520802	0.00626718	0.00436619	0.00467956	0.00561879
g__Rhodococcus	0.0023473	0.00346792	0.0107976	0.00105193	0.00154585	0.00386276	0.008988	0.0102933	0.0130954	0.00208741	0.00210784	0.00157926	0.00189969	0.00115086	0.0118446	0.0203584	0.00569527	0.0019575	0.00209675	0.0021281	0.0039682	0.00152207	0.0023682	0.00257485	0.00200171	0.00171825	0.00265774	0.00182627	0.00220744	0.00161968
g__Brucella	0.0053487	0.00275475	0.00414035	0.00631261	0.00449976	0.00414638	0.0047902	0.00316924	0.00241162	0.00344436	0.00431128	0.00612414	0.0055405	0.0062283	0.00441286	0.00224864	0.00275678	0.00499199	0.00287026	0.00270552	0.00311179	0.00452849	0.00610431	0.00323101	0.00357646	0.00371676	0.00535805	0.00601347	0.00669076	0.00506813
g__Leptolyngbya	0.00301029	0.00521043	0.00375963	0.00432469	0.00374132	0.00365737	0.00505064	0.00434995	0.00426426	0.00458226	0.0040093	0.00484528	0.0038943	0.00363864	0.00614095	0.00541408	0.00458995	0.00399862	0.00374938	0.00329657	0.0041661	0.00476459	0.00657423	0.00482759	0.00363997	0.003557	0.00431033	0.00349094	0.00448194	0.0051203
g__Rickettsiaceae_noname	0.00394816	0.00559283	0.00310493	0.00308363	0.00174948	0.00321644	0.00263597	0.00375986	0.00335047	0.00102572	0.00260796	0.00234864	0.00199582	0.00751397	0.00627525	0.00437232	0.00634778	0.0094763	0.0130752	0.00599333	0.0025085	0.000728725	0.00420309	0.00856182	0.0116407	0.00411014	0.0013193	0.00226826	0.00152758	0.00053127
g__Cellulomonas	0.0181262	0.00191471	0.00641217	0.00225021	0.00106271	0.00156256	0.00603928	0.00246698	0.0113079	0.00298107	0.00677903	0.00306647	0.00136611	0.0014815	0.00998172	0.00423037	0.00964043	0.00298924	0.00175892	0.00205083	0.00145013	0.00141692	0.00237452	0.002334	0.00223676	0.0012458	0.0034616	0.00242695	0.0126881	0.00147889
g__Apibacter	0.00183099	0.00284134	0.00184559	0.00180508	0.000853193	0.00238292	0.00159196	0.0484109	0.00739713	0.00244922	0.0012757	0.00225919	0.00163091	0.00278483	0.00442605	0.0106954	0.00158108	0.00130047	0.00136873	0.00248186	0.00172409	0.00300476	0.0025121	0.00200104	0.00383601	0.00193953	0.00265485	0.00324625	0.00223287	0.00310003
g__Faecalicoccus	0.00483358	0.00344853	0.00406985	0.00392854	0.00478315	0.0040184	0.00353475	0.00102732	0.0046754	0.0043231	0.00393256	0.00466252	0.00504026	0.00610299	0.00350001	0.00229333	0.00505065	0.00475114	0.00579023	0.00394839	0.00379084	0.0037357	0.00450339	0.00392164	0.00456552	0.004359	0.00531312	0.00456165	0.00444268	0.00347378
g__Desulfallas	0.00503969	0.00375779	0.00490266	0.00392272	0.0056287	0.00325956	0.00351592	0.00175683	0.00380061	0.00447188	0.00452463	0.00394715	0.00536753	0.00396493	0.00296414	0.00262767	0.00357759	0.00529069	0.00449151	0.00314048	0.0037477	0.00437998	0.00516411	0.0032718	0.00385547	0.00499586	0.00498947	0.005982	0.00536852	0.00465892
g__Riemerella	0.00234989	0.00207714	0.00170112	0.00226727	0.00103524	0.00229681	0.00144086	0.0473202	0.0137722	0.00107928	0.0017113	0.0016942	0.0014395	0.00223315	0.00448117	0.00991191	0.00172676	0.00134204	0.00149432	0.00253897	0.00148165	0.00190739	0.00122438	0.00223767	0.00482957	0.00106888	0.00332137	0.00246734	0.00197793	0.00158781
g__Burkholderiaceae_noname	0.000566123	0.000513196	0.000398812	0.000115695	0.000297806	0.000622272	0.000317219	0.0679034	0.0161647	0.000236266	0.000252377	0.000614994	0.000177282	0.000181908	0.0196769	0.0101747	0.000444491	0.000598563	0.000413099	0.000959433	0.00040819	0.000438795	0.000482713	0.000234625	0.000199972	0.000318914	0.00083644	0.000612361	0.00104185	0.000506644
g__Spirochaetaceae_noname	0.00479905	0.00251866	0.00428901	0.00532178	0.00474307	0.0032899	0.00453541	0.000657471	0.00330728	0.00485704	0.0044403	0.00440684	0.00374954	0.0038286	0.00354884	0.00165805	0.00369785	0.00507608	0.00394667	0.00295949	0.00328364	0.00666884	0.00845092	0.00305147	0.00393676	0.00479139	0.00425806	0.00448316	0.00415112	0.00694183
g__Tidjanibacter	0.00246292	0.00422898	0.00610523	0.00326208	0.00565083	0.00584218	0.00681451	0.000917527	0.0045703	0.00272697	0.00424456	0.00275376	0.00244497	0.0170201	0.00248447	0.00115082	0.00165546	0.00135844	0.00427511	0.00385025	0.0143467	0.00161001	0.00209478	0.0027737	0.00851259	0.00432971	0.00158808	0.0026853	0.00206912	0.00159021
g__Enterorhabdus	0.00251457	0.0132055	0.00558797	0.00371974	0.00285282	0.00343035	0.00759595	0.00175736	0.00713674	0.00301213	0.00273637	0.00323765	0.00265777	0.00349629	0.00991089	0.0038514	0.00713402	0.00235893	0.00567569	0.00239726	0.00371159	0.00219877	0.00256543	0.00349188	0.00403882	0.00218648	0.00428196	0.00262116	0.00289467	0.00207233
g__Jeotgalibacillus	0.00195394	0.00792869	0.00130035	0.000918691	0.00144871	0.0018557	0.0011036	0.00766727	0.0127006	0.00114223	0.00318417	0.00203406	0.00117489	0.00102822	0.013103	0.0144832	0.0133224	0.00106057	0.00541977	0.00441137	0.00926555	0.00106175	0.00263878	0.00320973	0.00344714	0.00221072	0.00188463	0.00115071	0.00145014	0.000756786
g__Paenibacillaceae_noname	0.00375578	0.00330294	0.00291845	0.00350125	0.00371909	0.00238916	0.00313805	0.0072859	0.00405987	0.00460441	0.00405615	0.00384643	0.00374519	0.00393149	0.0067301	0.00764102	0.00511144	0.00440977	0.00330125	0.00333777	0.00441882	0.00395854	0.00367717	0.00339858	0.00290706	0.00331914	0.00453847	0.00392971	0.00416857	0.00437604
g__Aquimarina	0.00279582	0.00480845	0.00305276	0.00479152	0.00187082	0.00325127	0.00259959	0.0184366	0.00753545	0.00206981	0.00256417	0.00328206	0.00267787	0.00281419	0.00507958	0.00753431	0.00228348	0.00253725	0.00305064	0.0032846	0.00447682	0.00455661	0.00189567	0.0041361	0.00402251	0.00265141	0.0031856	0.00316605	0.00409033	0.00479766
g__Fictibacillus	0.00213961	0.00512992	0.00191438	0.00193862	0.00190835	0.0023802	0.00144635	0.00486081	0.00891489	0.00207365	0.00323804	0.00258477	0.00183433	0.00311694	0.00879169	0.0149693	0.0126399	0.00245946	0.00427069	0.00394272	0.00943054	0.00144173	0.00294445	0.00364136	0.00381914	0.00242584	0.0017286	0.0016542	0.0016139	0.0018036
g__Thalassolituus	0.000225163	0.000200396	0.000210355	0.000131158	3.71807e-05	0.00017058	0.000165859	0.0230887	0.000208294	5.29958e-05	5.61552e-05	7.63898e-05	1.48391e-05	6.35491e-05	0.0946648	0.000207547	0.000120782	3.45935e-05	0.000102075	0.000116025	9.75833e-05	0.000112194	0.00015486	6.60267e-05	3.30689e-05	9.75495e-05	9.89357e-05	0.000124991	0.000175595	9.65755e-05
g__Agrobacterium	0.000587931	0.000962467	0.000636056	0.000808914	0.000788087	0.000719989	0.000770352	0.058031	0.00509772	0.000692704	0.00068317	0.0011913	0.000744164	0.00165874	0.0331106	0.00341555	0.000420315	0.000882331	0.000594744	0.000627418	0.000545632	0.000565568	0.000956743	0.000835428	0.000962771	0.000518864	0.000637068	0.000720258	0.000886411	0.000541419
g__Flavobacteriia_noname	0.00191774	0.00303935	0.00305538	0.00247643	0.00166073	0.00202535	0.00280306	0.0307861	0.00601956	0.00193381	0.00204197	0.00338507	0.00184015	0.00379524	0.00699945	0.0057081	0.00401089	0.00173537	0.00233678	0.00346055	0.00225114	0.00261831	0.00225613	0.00207108	0.00423284	0.00275121	0.00416034	0.00252222	0.00312256	0.00243145
g__Acetoanaerobium	0.00430889	0.00456698	0.00373709	0.00348163	0.00360158	0.00367438	0.00308966	0.00144472	0.00437291	0.00558043	0.0051136	0.00359664	0.00390585	0.00524935	0.00397322	0.00203451	0.00505836	0.00413364	0.00557585	0.00388953	0.00362692	0.00432984	0.00324521	0.00324687	0.00383705	0.00252808	0.00471841	0.00378548	0.00400553	0.00450852
g__Gottschalkia	0.00370309	0.0035385	0.00428268	0.00418423	0.00372578	0.00361836	0.00355808	0.00120219	0.00359944	0.00437741	0.00557564	0.00336858	0.00332562	0.00479814	0.00284319	0.00183715	0.00438181	0.00410427	0.00355394	0.0042643	0.00515623	0.00373575	0.0047509	0.00432105	0.0058282	0.00467737	0.00505612	0.00342544	0.0038061	0.00339729
g__Spirosoma	0.00383211	0.00462157	0.00408074	0.00345183	0.00252828	0.00360563	0.00426277	0.0111478	0.00533332	0.00333321	0.00332508	0.0030209	0.002816	0.00412288	0.00430336	0.00493322	0.00299485	0.00488519	0.00365553	0.00377694	0.00314027	0.00305384	0.0024395	0.00355912	0.00339566	0.00315615	0.00387299	0.00397107	0.00441062	0.00260212
g__Leifsonia	0.000407765	0.00100978	0.0505479	0.0004278	0.000358254	0.00232299	0.0395381	0.00327409	0.00334809	0.000546943	0.00042067	0.000402583	0.000673247	0.000673563	0.00347634	0.0029479	0.000281787	0.000569829	0.000285568	0.00058952	0.000436626	0.000669397	0.000419138	0.000800243	0.000638478	0.000249152	0.000332135	0.000528418	0.000860373	0.000490527
g__Saccharicrinis	0.0040007	0.0115149	0.00333176	0.00252662	0.000797414	0.00235145	0.00464392	0.00127101	0.00592658	0.00177966	0.00853813	0.00544788	0.0016345	0.00368157	0.00341665	0.00263516	0.00253142	0.00179822	0.00182684	0.00256215	0.00312635	0.00187799	0.00627936	0.00323259	0.00513962	0.00433775	0.00638832	0.00525569	0.00741574	0.00187403
g__Carboxydothermus	0.00328318	0.00321383	0.00534933	0.00387114	0.00364505	0.00447362	0.00522553	0.00394734	0.00391435	0.00258718	0.00341715	0.00409319	0.00471135	0.00328776	0.00481066	0.0038233	0.00304558	0.00484089	0.00466121	0.0028774	0.00339559	0.00360635	0.00575431	0.00323101	0.00293275	0.00307089	0.00469479	0.0036458	0.00360576	0.00393669
g__Sanguibacteroides	0.00390325	0.00457869	0.00447248	0.00490594	0.00287713	0.00505498	0.00511057	0.000825748	0.00333774	0.00422321	0.00249183	0.00273277	0.00380451	0.00478362	0.00362579	0.00164279	0.00225229	0.00322822	0.00425345	0.00496926	0.0045108	0.0045322	0.0035496	0.00439128	0.00596225	0.00527024	0.00365135	0.00312993	0.00432992	0.00423239
g__Succinivibrio	0.00396891	0.00548818	0.00179366	0.00266495	0.00208448	0.00406318	0.00237628	0.00202222	0.0045856	0.00390526	0.00223401	0.0032308	0.0028204	0.00298735	0.00374605	0.00283754	0.00326817	0.00478351	0.00414683	0.00261578	0.00365277	0.0101087	0.00675595	0.00288107	0.00326111	0.0031446	0.00468929	0.00333245	0.00312628	0.00895326
g__Spirochaetales_noname	0.00434144	0.0037668	0.00293214	0.00414811	0.00365045	0.00351975	0.00339148	0.000854989	0.00342872	0.00377248	0.00364607	0.00418363	0.0032798	0.00540354	0.00197682	0.00199549	0.00338385	0.00561458	0.0046014	0.00243411	0.00357315	0.00679605	0.00611704	0.00338603	0.00285109	0.00322963	0.00402119	0.00369293	0.0035981	0.00747503
g__Bradyrhizobium	0.00140322	0.00441584	0.0026595	0.00157974	0.00125782	0.00234736	0.00217884	0.0228719	0.0117335	0.00140922	0.00151445	0.00196033	0.00153811	0.00209566	0.00577389	0.00866322	0.00292471	0.0032194	0.00464874	0.00238328	0.00192088	0.00268466	0.00762286	0.00324733	0.00322697	0.000954062	0.00207249	0.00192008	0.00198719	0.00252611
g__Adlercreutzia	0.00198608	0.00892459	0.010549	0.0035902	0.00239971	0.00425967	0.0131744	0.0020292	0.00405549	0.00257892	0.00186369	0.00245297	0.00270091	0.00274965	0.00569666	0.00355828	0.0051488	0.00220503	0.00406913	0.00388787	0.00337836	0.00249546	0.00231141	0.00302337	0.00288153	0.00155094	0.00257442	0.00229972	0.00230396	0.00235355
g__Exiguobacterium	0.00262911	0.00511826	0.00175678	0.00220923	0.00283154	0.00204638	0.00201888	0.00607744	0.00486408	0.00306088	0.00389697	0.00271993	0.0026082	0.00213656	0.00631829	0.00811172	0.00844058	0.00288469	0.00457397	0.00343724	0.00601242	0.00266137	0.00515749	0.00283612	0.00518219	0.00246028	0.00282975	0.00238723	0.00244721	0.00292429
g__Halobacillus	0.0022844	0.00546892	0.00293749	0.00267449	0.00220085	0.00339144	0.00276307	0.00395451	0.00642267	0.001556	0.00329097	0.00262042	0.00221252	0.00224813	0.00622612	0.00804156	0.00860363	0.00245576	0.00512705	0.00394728	0.00697753	0.00199773	0.00379016	0.00409589	0.0041229	0.00230507	0.00290417	0.00270469	0.00257954	0.00200663
g__Candidatus_Izimaplasma	0.00387469	0.00354655	0.00319632	0.00382089	0.00266192	0.0034265	0.00236479	0.000881206	0.00698607	0.00303466	0.00312322	0.00560354	0.00500198	0.00334326	0.00139345	0.00163096	0.00285875	0.00458455	0.00286595	0.00341797	0.00302021	0.00328363	0.00689407	0.00315269	0.00383312	0.00278651	0.00604811	0.00486291	0.00640919	0.00397652
g__Lentisphaerales_noname	0.00239744	0.000429174	0.000411111	0.00478878	0.00116832	9.72545e-05	0.000845175	0.000251887	0.000650699	0.0058671	0.0013151	0.00292815	0.000297448	0.000554865	0.000948675	0.000511297	0.00142055	0.0059898	0.00113334	0.000325507	0.00235592	0.00897315	0.0294693	0.00152546	0.000265621	0.0147539	0.00509315	0.0037011	0.00550341	0.00750547
g__Cytophagaceae_noname	0.00231307	0.00304233	0.00400141	0.00316834	0.00127466	0.00469864	0.00377641	0.0195912	0.00535501	0.00202673	0.0016653	0.00287438	0.00229367	0.00242276	0.0046898	0.00368286	0.00151281	0.00369865	0.00168706	0.00299186	0.00346761	0.00364273	0.00223841	0.00552804	0.00513735	0.00182447	0.00269	0.00325421	0.0031646	0.00344007
g__Desnuesiella	0.00408221	0.00377245	0.0033983	0.00388551	0.00432782	0.00296012	0.00267016	0.00167154	0.00440943	0.00426095	0.00417086	0.00288778	0.00373576	0.00359215	0.00331617	0.00278207	0.00447715	0.00474337	0.00370612	0.00415899	0.00401147	0.00326125	0.00335149	0.0034017	0.00410009	0.00527212	0.00347023	0.00333125	0.00389407	0.00279899
g__Fonticella	0.00339596	0.00328115	0.00336377	0.00386073	0.00398625	0.00361807	0.00302411	0.00079216	0.00445853	0.00438148	0.00485406	0.0034076	0.00335221	0.00432889	0.0029717	0.0018417	0.00386497	0.00323163	0.00411069	0.00451449	0.00385829	0.00280131	0.00353626	0.00391246	0.00430776	0.00472531	0.00382019	0.00419366	0.00446732	0.00327175
g__Anaerosalibacter	0.00300699	0.00442742	0.00350612	0.00325209	0.0042038	0.00370525	0.00277289	0.00176096	0.00523057	0.00406474	0.00336284	0.00358729	0.00370595	0.00396974	0.00326928	0.00231129	0.00475357	0.00410908	0.00446306	0.00330722	0.00483068	0.00280573	0.00341793	0.00465556	0.00355282	0.00320789	0.00459905	0.00326393	0.00324787	0.00279637
g__Bacillaceae_noname	0.00171552	0.00506014	0.0013913	0.00169942	0.0015889	0.00170647	0.00123168	0.00688941	0.0091357	0.00124162	0.00362114	0.00185916	0.00231539	0.0018369	0.0102766	0.00991709	0.0108576	0.00170669	0.00459244	0.00400408	0.00879018	0.00137466	0.00240945	0.00331096	0.00346133	0.00140573	0.00154871	0.00152084	0.00146022	0.00117294
g__Thermoanaerobacteraceae_noname	0.00398614	0.00319957	0.00404623	0.00383876	0.00378426	0.0035649	0.00290487	0.00106954	0.00341844	0.00356939	0.00373342	0.00332997	0.0036396	0.00551907	0.00241695	0.00183963	0.00416841	0.00392102	0.00367822	0.00453335	0.00342268	0.00375316	0.00405239	0.00364427	0.00342796	0.00379213	0.00436179	0.00427227	0.00427123	0.0037148
g__Niabella	0.00251959	0.00322677	0.00283917	0.00236372	0.00170286	0.00321762	0.00357002	0.0248773	0.00790992	0.00220882	0.00216069	0.00216289	0.00227119	0.0030264	0.00314333	0.00628322	0.00135066	0.00267629	0.00178186	0.00274488	0.00266732	0.00252562	0.00302099	0.00279166	0.00305215	0.00226175	0.0025703	0.00263977	0.00254536	0.00244681
g__Opitutus	0.00694674	0.00079393	0.000882838	0.00159788	0.000831581	0.00192457	0.00102957	0.000319792	0.000990566	0.00134134	0.00380011	0.0200478	0.0064293	0.00778839	0.00181741	0.000282938	0.0022726	0.00582156	0.00289794	0.000655318	0.00112298	0.00239879	0.00800551	0.0012635	0.000782172	0.00357358	0.00566866	0.00821235	0.00630307	0.00235833
g__Thermoanaerosceptrum	0.00755043	0.00274256	0.00193465	0.00267611	0.00532448	0.00162342	0.00171001	0.000785882	0.00233226	0.00408297	0.00516693	0.00399536	0.00622833	0.00436856	0.00205547	0.000853061	0.00331739	0.0053465	0.00395532	0.0021316	0.00377073	0.00445238	0.00424238	0.0023799	0.00301839	0.00414986	0.00414348	0.00560484	0.00378354	0.00411734
g__Geobacter	0.00396848	0.00458803	0.00285744	0.00346433	0.00285298	0.0036321	0.00275251	0.0013167	0.00256165	0.00450921	0.00289459	0.0033647	0.00386842	0.00460434	0.00258422	0.0017766	0.00251152	0.00421513	0.00317601	0.00222149	0.00275304	0.00416008	0.00992026	0.00330347	0.00305214	0.00452437	0.00390384	0.00369085	0.0044435	0.00394164
g__Schwartzia	0.00394755	0.00508731	0.00302311	0.00366908	0.0038508	0.00214209	0.00310112	0.00161033	0.00435046	0.00401551	0.00311737	0.00301683	0.00392403	0.00303419	0.00365306	0.00223549	0.00348673	0.00420048	0.00429807	0.00347526	0.00420206	0.00526144	0.00390491	0.00322048	0.00353469	0.00303129	0.00324616	0.00331272	0.00340298	0.00452428
g__Caldanaerobacter	0.00365271	0.00238236	0.00570629	0.00446614	0.00369509	0.00363107	0.00543754	0.000732041	0.00335779	0.00334451	0.00438955	0.00346628	0.00415511	0.00333586	0.00243547	0.00129922	0.00339064	0.00335567	0.00401849	0.00335343	0.00364461	0.00308907	0.00359258	0.00369324	0.00402681	0.00275827	0.00455558	0.00394979	0.00402418	0.00374488
g__Dehalobacterium	0.00353735	0.00316819	0.00345641	0.00337308	0.00576612	0.00251461	0.00364359	0.00079657	0.00354731	0.0035983	0.00312208	0.00307078	0.00431012	0.00569858	0.00295506	0.00192709	0.00505864	0.00430834	0.00723283	0.00238282	0.003316	0.00317273	0.00273368	0.00337983	0.00497859	0.00333954	0.00357045	0.00287118	0.00288521	0.00236208
g__Betaproteobacteria_noname	0.00319392	0.00224487	0.00140748	0.00152804	0.00149264	0.00162531	0.00131319	0.017506	0.00888196	0.00315726	0.00206979	0.0040459	0.0014686	0.00326277	0.00533248	0.00499702	0.00163819	0.00479928	0.00393891	0.00129859	0.0017104	0.00252681	0.00601412	0.00167806	0.00155331	0.00273336	0.00375883	0.00375561	0.0042711	0.00277883
g__Anaerosphaera	0.00390238	0.00387686	0.00314854	0.00399176	0.0043113	0.00262791	0.00256987	0.00193816	0.00317119	0.00363842	0.00400626	0.0036898	0.00403715	0.00556349	0.00286885	0.00191043	0.00356189	0.00340186	0.00349503	0.00325288	0.00401831	0.00354258	0.00398836	0.00319944	0.00293153	0.00349624	0.00411813	0.00421558	0.00365938	0.0033371
g__Achromobacter	0.000967517	0.000700815	0.0011066	0.000631469	0.000686594	0.00176349	0.000907407	0.0416481	0.0116383	0.000682894	0.000444478	0.00151207	0.00104661	0.00205701	0.0102939	0.0110294	0.000868018	0.00136451	0.00138917	0.000441229	0.00078999	0.00273975	0.00178293	0.000476034	0.000667519	0.000370015	0.00147061	0.00099012	0.00169368	0.00330112
g__Leptospira	0.00319872	0.00365405	0.00233927	0.00267416	0.00305089	0.00221761	0.00239562	0.00310758	0.003282	0.00304396	0.00209085	0.00456419	0.0038573	0.005146	0.001931	0.00465811	0.00212808	0.00443398	0.003659	0.00260031	0.00199478	0.00347697	0.0083883	0.00290376	0.00335908	0.00343877	0.00446849	0.0051295	0.00335391	0.00479173
g__Elusimicrobia_noname	0.00316486	0.00279227	0.00270505	0.00291282	0.00247473	0.00301107	0.0023164	0.00130585	0.00272849	0.00383224	0.00268989	0.00459005	0.00324041	0.00504857	0.00210158	0.00109493	0.00308089	0.00423356	0.00336519	0.00339866	0.00254242	0.00566077	0.00929395	0.0023852	0.00261083	0.00315148	0.00421012	0.00430594	0.00517604	0.00564606
g__Legionella	0.00360969	0.00252946	0.00294378	0.00290205	0.00298955	0.00252391	0.0027364	0.00333402	0.00499745	0.00233499	0.00297311	0.00392148	0.00299805	0.00581444	0.00211133	0.00483223	0.00302524	0.00456122	0.00472152	0.00240625	0.00270382	0.00324399	0.00391529	0.00327794	0.00321507	0.0039444	0.00459695	0.00380191	0.00375759	0.00391086
g__Thermophagus	0.00327445	0.00993775	0.00364482	0.00315138	0.00155143	0.00267362	0.00463931	0.000580936	0.00425983	0.00162607	0.00641162	0.00292466	0.00234406	0.0024061	0.00279089	0.00174188	0.00193365	0.00217718	0.00232039	0.00471087	0.00302117	0.00218796	0.00479457	0.00325131	0.00504455	0.00271978	0.00597164	0.00432682	0.0061048	0.00187061
g__Photobacterium	0.00138948	0.00240448	0.00154725	0.00117916	0.0017729	0.00214254	0.00131064	0.00541108	0.00290264	0.025424	0.00149024	0.00176804	0.00185561	0.00223334	0.00164071	0.0069762	0.0018369	0.00251469	0.00306581	0.00161226	0.00208157	0.00249645	0.0139613	0.00179024	0.00128706	0.00156986	0.00285501	0.00331183	0.00184462	0.00268442
g__Larkinella	0.00289882	0.00243642	0.00319072	0.00273484	0.00333433	0.00263446	0.00343035	0.0193982	0.00678796	0.00318604	0.00239642	0.00191394	0.00313546	0.0021262	0.00313159	0.00424419	0.00466453	0.00195404	0.00193597	0.00218309	0.00275773	0.00263542	0.00222192	0.00266684	0.00343268	0.00232496	0.00305671	0.00239059	0.00272667	0.00241929
g__Paraclostridium	0.00394572	0.00459826	0.00247768	0.003083	0.00356092	0.00237255	0.00245161	0.0010092	0.00362742	0.00310808	0.00438466	0.00445255	0.00311137	0.00404651	0.0027528	0.00261542	0.0053816	0.00341779	0.00328372	0.0032181	0.00392207	0.00247537	0.00559901	0.00389605	0.00384572	0.00306022	0.00420741	0.00339819	0.00356454	0.00267189
g__Pararhodospirillum	0.00255823	0.00317089	0.00440867	0.00321155	0.00160585	0.0038183	0.00418597	0.00846287	0.00600963	0.00153422	0.00207242	0.00275309	0.00163084	0.00467482	0.00607407	0.00750261	0.00307375	0.00326727	0.0048214	0.00281909	0.00248315	0.00199189	0.00302308	0.002759	0.00459153	0.00159908	0.00196619	0.00234115	0.00277275	0.00218737
g__Olivibacter	0.000961519	0.00162947	0.0010457	0.00100249	0.00126107	0.00101909	0.00109037	0.0334865	0.0205838	0.000957015	0.000628187	0.00145131	0.000860231	0.00102897	0.0035468	0.0152049	0.000895415	0.00109181	0.00172848	0.00117253	0.00123364	0.00129536	0.0011686	0.00134829	0.00140075	0.000685574	0.00194159	0.00107993	0.00137511	0.00098206
g__Sinorhizobium	0.00259207	0.00623448	0.00333711	0.00232347	0.0016555	0.00313033	0.00326408	0.0128299	0.00394046	0.00195487	0.00158963	0.0033013	0.00209925	0.00364841	0.00482051	0.0026747	0.00118913	0.00275021	0.00394229	0.00314718	0.00463228	0.00212949	0.00415261	0.00419229	0.00341959	0.00319233	0.00325595	0.00195396	0.0038584	0.00192319
g__Ancylomarina	0.00384438	0.00816249	0.00500481	0.00348327	0.00127947	0.00257323	0.00562998	0.00086161	0.00226734	0.00173684	0.00308036	0.0046592	0.00190528	0.00175447	0.00247877	0.00167973	0.00213939	0.00302794	0.00104744	0.00389838	0.00285666	0.00354475	0.00320056	0.00343806	0.00680898	0.00373321	0.00408007	0.00605069	0.00487518	0.00341268
g__Sphingobium	0.00109151	0.000532353	0.000346351	0.000504644	0.000384728	0.000421209	0.000299136	0.0708322	0.00561836	0.000544437	0.000751278	0.00034303	0.000682449	0.00126528	0.00427174	0.00155874	0.000537023	0.00142409	0.00130902	0.000849544	0.000524595	0.000683105	0.000949294	0.00054421	0.000525059	0.00147291	0.000656428	0.00109249	0.00109027	0.000520835
g__Neisseria	0.00202224	0.00331564	0.00167629	0.00260912	0.00154454	0.00235443	0.0011932	0.0200889	0.00737818	0.00160333	0.00208249	0.00352399	0.00243474	0.00395144	0.00341853	0.0093847	0.00284114	0.00235894	0.00187354	0.00248334	0.00173379	0.00233306	0.0035838	0.00219428	0.0016734	0.00151351	0.00258224	0.00313965	0.00262798	0.00209402
g__Aerococcus	0.00325651	0.00192206	0.00242135	0.00365545	0.00324542	0.00193545	0.00274446	0.00122296	0.00561092	0.00340518	0.00482066	0.00422044	0.002831	0.00292869	0.00261476	0.0015106	0.00461742	0.00322082	0.00410756	0.00213578	0.00272404	0.005184	0.00352377	0.00493715	0.00483628	0.00256159	0.00466033	0.00284972	0.00344205	0.0044053
g__Rubellimicrobium	0.000263765	0.000400007	0.000218076	0.000221017	0.000151783	0.000116284	0.000148759	0.0579437	0.026019	0.0001301	0.000249434	0.000267911	0.000137767	0.00015093	0.00380342	0.00740345	0.00033817	0.000217732	0.000436711	0.000321659	0.000126001	0.000187426	0.00062609	0.000301278	0.000231114	0.000107277	0.000153626	0.000209636	0.000191826	0.000157204
g__Crassaminicella	0.00301468	0.00834536	0.00306212	0.00300021	0.00313575	0.00312548	0.00277662	0.000833563	0.00447778	0.00284129	0.00339256	0.00274822	0.00248542	0.00380457	0.0044608	0.00210945	0.00323811	0.00324508	0.00425062	0.00463071	0.00366069	0.00305664	0.00209411	0.00436626	0.00366059	0.00291338	0.002899	0.00278653	0.00272277	0.00299086
g__Alicycliphilus	1.86608e-05	0.000275362	0.00025556	3.61416e-05	1.64967e-05	0.000157112	0.000174993	0.061049	0.013475	4.14374e-05	1.31742e-06	6.68883e-05	1.79933e-05	7.28708e-05	0.0106112	0.0110411	5.93666e-05	5.37836e-05	3.23356e-05	0.000596846	0.000230123	0.000108489	6.31401e-05	7.38306e-05	6.15064e-05	2.2875e-05	5.11969e-05	7.16838e-05	4.37109e-06	4.40216e-05
g__Erysipelothrix	0.0034319	0.00365711	0.00248343	0.00384707	0.00345626	0.00358721	0.00270644	0.00086156	0.00274517	0.00333689	0.00342229	0.00384375	0.00371578	0.00337604	0.00202467	0.00181496	0.0039772	0.00305346	0.00535105	0.00296914	0.00290809	0.00306515	0.00352097	0.00328471	0.00418228	0.00303686	0.00423171	0.00343834	0.00358802	0.00360512
g__Corynebacterium	0.00352892	0.00272403	0.00312299	0.00334121	0.00329078	0.00284478	0.00288159	0.00195249	0.00505403	0.00322124	0.00376945	0.00358184	0.00325543	0.00452268	0.00290581	0.00176739	0.00345438	0.00426887	0.00334352	0.00241175	0.00237314	0.00282079	0.00328525	0.00272127	0.00316405	0.0039026	0.00353166	0.00443045	0.00362241	0.00332536
g__Brevundimonas	0.000503122	0.000676063	0.000588996	0.000550132	0.000679348	0.000465682	0.000791715	0.0655614	0.00199733	0.000415818	0.000427633	0.000389484	0.000544445	0.00141767	0.0122106	0.000923373	0.000349009	0.000814087	0.0006939	0.000825604	0.000446923	0.000658529	0.00124523	0.000844952	0.000888825	0.00085043	0.000310874	0.00054089	0.000421835	0.000494741
g__Actinomyces	0.00313378	0.00392415	0.00369146	0.00208951	0.00306742	0.00386292	0.00463244	0.00156542	0.00554139	0.0037504	0.00255966	0.00321385	0.00275454	0.00338935	0.00460661	0.00248204	0.00383539	0.0038478	0.00372465	0.00291333	0.00341808	0.00257241	0.00230209	0.00248417	0.00302528	0.00221091	0.00377458	0.00302973	0.00324053	0.00248089
g__Verrucomicrobium	0.00182649	0.00104573	0.000872284	0.00136226	0.00325436	0.000967535	0.00128169	0.000596364	0.000625084	0.00114869	0.00129612	0.00453624	0.0031965	0.00796614	0.00143482	0.000565495	0.00106898	0.00309252	0.00252362	0.00158062	0.00127504	0.0043808	0.0295934	0.000996185	0.000879146	0.00403714	0.00347562	0.00541702	0.0026981	0.0038078
g__Pseudoramibacter	0.00370433	0.00608431	0.00304349	0.00256744	0.00267228	0.00296499	0.00246108	0.00267249	0.00681363	0.00290694	0.00269853	0.00227663	0.00256295	0.00296191	0.00426721	0.00313275	0.00312231	0.00386738	0.00392193	0.00295458	0.00349074	0.00245904	0.00313068	0.00294601	0.00223673	0.00214702	0.00416607	0.00306132	0.00259556	0.00218219
g__Ereboglobus	0.00508331	0.00156218	0.00207094	0.00241986	0.00184326	0.00274333	0.00215765	0.000673321	0.000902225	0.00190567	0.00307156	0.0124375	0.00434084	0.00698689	0.00129769	0.000473547	0.00183358	0.00500679	0.00232439	0.00136316	0.00172223	0.00267114	0.00793317	0.00150085	0.00123007	0.0035822	0.00478012	0.00610916	0.00338538	0.00250261
g__Sporolactobacillus	0.00281832	0.0038178	0.00290467	0.00250554	0.0030405	0.00307544	0.00271773	0.00177658	0.00334524	0.00287953	0.00264961	0.00348477	0.00296333	0.00382055	0.00334251	0.00384567	0.00428924	0.00318076	0.00298354	0.00266119	0.00298101	0.00395418	0.00438196	0.0026468	0.00351094	0.00269531	0.00318495	0.00339315	0.00298482	0.00407815
g__Hydrogenispora	0.0039011	0.00215499	0.00379471	0.00385011	0.00366308	0.00299572	0.00338892	0.000655555	0.00242067	0.00426008	0.00374435	0.00346843	0.00409925	0.00312303	0.00281526	0.0015758	0.00268131	0.00386141	0.0025791	0.00240287	0.00257797	0.00367567	0.00345571	0.0026178	0.00296929	0.00399935	0.00375008	0.00388603	0.00405545	0.00339928
g__Lewinella	0.00210955	0.00539862	0.00291636	0.00340233	0.00182199	0.00214321	0.00318908	0.0183038	0.00150277	0.0031868	0.0022828	0.00359653	0.00182954	0.00192428	0.00265004	0.00195367	0.00211092	0.00225052	0.00217163	0.0028292	0.00303853	0.00236774	0.00222132	0.00324839	0.00289481	0.00210928	0.00325517	0.00266703	0.00426592	0.0019701
g__Paraeggerthella	0.00206925	0.0106253	0.00577094	0.00316072	0.00223234	0.00278516	0.00959289	0.00132008	0.00469226	0.00177274	0.00201235	0.00206659	0.0025025	0.00269481	0.00749384	0.00302472	0.00409675	0.00189452	0.00294036	0.00193327	0.00273605	0.00152768	0.00184794	0.00263914	0.00205015	0.002219	0.00164122	0.00212778	0.00227097	0.00183834
g__Parageobacillus	0.00152164	0.0062655	0.000778063	0.000770839	0.000944938	0.0021125	0.000742345	0.00401809	0.00745608	0.00126823	0.00280232	0.00164586	0.000786186	0.00192764	0.00713387	0.0125005	0.0108116	0.00110389	0.0032512	0.00375449	0.00772234	0.00114469	0.00195712	0.00257134	0.0030599	0.00193618	0.00182258	0.00110236	0.00118173	0.00139148
g__Anaerobacillus	0.00163494	0.00532489	0.000883325	0.00153642	0.00171343	0.0020337	0.000999806	0.00524129	0.0070653	0.00155273	0.00251115	0.00263719	0.00183012	0.00169193	0.00753267	0.0101658	0.00752313	0.00171143	0.00358743	0.00322552	0.00608323	0.00206904	0.002479	0.00257217	0.0026062	0.00139277	0.00211389	0.00142216	0.00123537	0.00252571
g__Desulfitibacter	0.00392438	0.00312622	0.00219448	0.0026255	0.00443434	0.0020569	0.00168321	0.00102365	0.00231	0.00314353	0.0044087	0.00359865	0.00376604	0.00486074	0.00285487	0.00175618	0.00428777	0.00499715	0.00456472	0.00239943	0.0032256	0.00296862	0.00310289	0.00350482	0.00288176	0.00370016	0.00294712	0.00324869	0.00261191	0.00250805
g__Runella	0.00260273	0.00277617	0.00344088	0.00268993	0.00278815	0.00390424	0.00311414	0.0143454	0.00430928	0.00463957	0.00198943	0.00208031	0.00172447	0.00364302	0.00335901	0.00246945	0.00194876	0.00222924	0.0033372	0.00288128	0.00254939	0.00212911	0.00357696	0.00261152	0.00253562	0.00205396	0.00204324	0.0024065	0.00231346	0.00218757
g__Pseudoalteromonas	0.00252224	0.00263137	0.0022113	0.00225644	0.00219982	0.00362196	0.00203881	0.00405355	0.00507053	0.00228443	0.00423477	0.00299242	0.00253715	0.00749777	0.00214515	0.00439571	0.00225604	0.00274592	0.00283852	0.00316491	0.00285867	0.00276977	0.00461872	0.00276775	0.00530808	0.00212357	0.00280742	0.0026361	0.00268875	0.00238927
g__Ottowia	0.000474557	0.000439951	0.000164695	9.96346e-05	0.00015169	0.000206914	0.000165804	0.0556956	0.0104565	0.000118243	0.000232673	0.000255637	0.000193732	0.000210836	0.00777426	0.0114025	0.000335695	0.000189911	0.000226659	0.000420244	0.000201664	0.000713373	0.00157673	0.000286705	0.000283966	0.000507443	0.000535046	0.000136967	0.000252931	0.000504828
g__Ochrobactrum	0.000347814	0.00122744	0.000759351	0.000777162	0.00059671	0.000870091	0.000694483	0.0454353	0.0141698	0.000436476	0.000316479	0.000400135	0.000979315	0.0016314	0.00671405	0.0101511	0.00054711	0.000794948	0.000915336	0.000496218	0.000313828	0.000556397	0.000469924	0.000456454	0.000635725	0.000357471	0.000912513	0.000568333	0.000760915	0.000690024
g__Verrucomicrobiae_noname	0.00448616	0.00146505	0.00119618	0.00295591	0.00117065	0.00208483	0.00149417	0.000243305	0.000451631	0.00121155	0.00296704	0.0122574	0.00495145	0.00984619	0.00204911	0.000222749	0.00132656	0.0059406	0.00358251	0.00158834	0.00202719	0.00156214	0.00652012	0.00188534	0.00105482	0.00266173	0.0059997	0.00624124	0.00317084	0.00133748
g__Rhodopirellula	0.00256879	0.00654419	0.0049234	0.00228046	0.00146187	0.00211082	0.0060638	0.00300482	0.00279124	0.00260304	0.00158363	0.00333879	0.00168436	0.00368569	0.00467537	0.00181899	0.00146611	0.00300863	0.00371583	0.0053574	0.00194256	0.00215921	0.00664061	0.00269869	0.00304377	0.003031	0.00281059	0.00243217	0.00205398	0.00205199
g__Ignavibacteriales_noname	0.00343552	0.00305119	0.00317208	0.00268776	0.00245458	0.00310706	0.00353786	0.000834297	0.002068	0.00265221	0.00252129	0.00449024	0.00344874	0.00338063	0.00302304	0.00160252	0.00245766	0.00340438	0.00284012	0.00391141	0.00317535	0.0028398	0.00362593	0.00310057	0.00455424	0.002577	0.00403378	0.00384477	0.00480019	0.0025566
g__Candidatus_Thioglobus	0.000151747	0.00126195	0.000267468	0.000179823	0.000290875	0.000492534	0.000100386	0.000621457	0.0024998	0.000290359	0.000102466	0.000334452	0.00016235	0.000349195	0.000202457	0.000108955	0.00018572	0.000544566	0.00121598	0.0803152	0.000175458	0.00012256	0.000542915	0.000297148	0.000518621	0.000607849	9.18344e-05	0.000360965	0.000298268	0.000107454
g__Carboxydocella	0.00492004	0.00202895	0.00184072	0.00357658	0.00399162	0.0016195	0.00161258	0.000839843	0.00231933	0.00510025	0.00370869	0.00291875	0.00321512	0.00380516	0.00275732	0.00102376	0.00238833	0.00395421	0.00319641	0.00364303	0.00261104	0.0034868	0.00498613	0.00264036	0.00289582	0.00419344	0.00347149	0.00323054	0.0037037	0.00305352
g__Fervidicella	0.00236064	0.0022142	0.0037675	0.00361291	0.00516386	0.00338307	0.00299947	0.000834184	0.0033454	0.00284934	0.00433157	0.00277609	0.00343179	0.00434499	0.00196179	0.0012629	0.00394841	0.00265754	0.00399933	0.00393977	0.00310791	0.00268599	0.00265512	0.0041553	0.00358072	0.00371668	0.00259555	0.00245926	0.00236329	0.00217017
g__Beduini	0.00379197	0.00206654	0.00249214	0.00360262	0.00386166	0.00203565	0.00170943	0.000817421	0.00174311	0.00422759	0.00406248	0.00332979	0.0045125	0.00392594	0.00223002	0.00066867	0.00308326	0.00341954	0.00463528	0.00253172	0.00350221	0.00364152	0.00356596	0.00321382	0.00367161	0.00287063	0.00347144	0.00311671	0.00292379	0.00362703
g__Ellagibacter	0.00193178	0.00838571	0.00711146	0.0033061	0.00203364	0.00369538	0.00992076	0.00160031	0.00346565	0.00199793	0.00244563	0.00218229	0.00188987	0.00216137	0.00562756	0.00300245	0.00482205	0.00161413	0.00311425	0.00257713	0.00283543	0.00207952	0.00160804	0.00226979	0.00197109	0.00162191	0.00168619	0.00171537	0.00154217	0.00166514
g__Planctomycetales_noname	0.00207584	0.00765529	0.00614141	0.00146255	0.00116509	0.00195208	0.00726704	0.00513899	0.00390464	0.00188452	0.00120411	0.00250186	0.00102111	0.00295393	0.00555812	0.00307837	0.0023372	0.00242999	0.00399185	0.00560476	0.00193812	0.00257734	0.00363471	0.0026928	0.00180516	0.00254667	0.00197747	0.00143029	0.00176893	0.00215109
g__Acidimicrobiaceae_noname	0.00256299	0.00398868	0.00353264	0.00283655	0.00201558	0.00244475	0.00443821	0.00157396	0.00403821	0.00292341	0.00242149	0.00315138	0.00215842	0.00277291	0.00547162	0.00322411	0.00273993	0.00238221	0.00373366	0.00266896	0.00290597	0.00278504	0.00272716	0.00361373	0.00336451	0.00231331	0.00323155	0.00264382	0.003548	0.00237832
g__Pseudoxanthomonas	0.00063136	0.000362595	0.000282599	0.000659174	0.000376774	0.000477173	0.000317207	0.0393814	0.0207976	0.000242081	0.000555034	0.00191053	0.000687089	0.000844597	0.00588821	0.00900681	0.000410923	0.00117425	0.000355199	0.000401138	0.000470766	0.00028184	0.00115855	0.000569983	0.000351187	0.00051554	0.000666509	0.000887062	0.000339778	0.000370056
g__Synergistes	0.00445034	0.00289972	0.00201829	0.00304997	0.00337447	0.00205812	0.00195224	0.000863091	0.00223887	0.0046603	0.00307238	0.00379175	0.00342265	0.00251753	0.00249031	0.000958821	0.00251365	0.00472346	0.00306453	0.00264231	0.00289532	0.00382093	0.00379572	0.00231717	0.00236043	0.00338691	0.00371763	0.0039729	0.00370388	0.00363398
g__Pusillimonas	0.00163271	0.00323871	0.00226222	0.00202038	0.00150918	0.00154988	0.00245282	0.0195289	0.00593456	0.001556	0.00174953	0.00186065	0.0018636	0.00137912	0.00707397	0.00701451	0.00229594	0.00188787	0.00289466	0.00206924	0.00211948	0.00181683	0.00169003	0.00199349	0.00260235	0.00164123	0.00173122	0.00208367	0.00146136	0.00141906
g__Faecalimonas	0.00309295	0.00158484	0.00240704	0.00433313	0.00335014	0.00265563	0.00210116	0.000793211	0.00201871	0.00391073	0.00341358	0.00450555	0.00397125	0.00404353	0.00177768	0.00103881	0.0029478	0.00328489	0.00212697	0.00240582	0.00176408	0.00417559	0.00275038	0.00275582	0.00295189	0.00326676	0.00450271	0.00402867	0.00341465	0.00458025
g__Maledivibacter	0.00266354	0.00409086	0.00231088	0.00307373	0.00269365	0.00302161	0.00160251	0.00134672	0.00338675	0.00366	0.00384239	0.00219807	0.00293028	0.00313632	0.00322086	0.00127496	0.00310255	0.0032678	0.0031164	0.004232	0.00267883	0.00304474	0.00380426	0.0030696	0.00327939	0.00323163	0.00279367	0.00334975	0.00269824	0.00330548
g__Salmonella	0.00172423	0.00312162	0.0018354	0.00126823	0.00243646	0.00145851	0.00177033	0.0229528	0.00532261	0.000728107	0.00196985	0.00367591	0.00127188	0.00348466	0.00398367	0.00142121	0.00310344	0.00161084	0.00381693	0.00122747	0.00101408	0.00394688	0.00203027	0.00165497	0.00241484	0.000928627	0.00154236	0.00194821	0.00146249	0.00322526
g__Arcobacter	0.00289997	0.00276177	0.00211562	0.00323457	0.00280093	0.00219198	0.00163309	0.0040532	0.00691982	0.00257472	0.00188613	0.00249653	0.00294497	0.00443495	0.00135032	0.00209124	0.00166548	0.00440865	0.00388703	0.00272728	0.0022226	0.00263828	0.00424633	0.00242491	0.00269506	0.00296937	0.00332758	0.00293723	0.00325221	0.00239127
g__Gemella	0.00214753	0.00385187	0.00351653	0.00255145	0.00300293	0.00363093	0.00304212	0.000964668	0.00362412	0.00283178	0.00307629	0.0025819	0.00266236	0.00295524	0.00249701	0.00192788	0.00531368	0.00282074	0.00509768	0.00262125	0.00305266	0.00260655	0.00228056	0.00284785	0.00355635	0.00246736	0.00343429	0.00252417	0.00248141	0.00213254
g__Pseudopedobacter	0.000930823	0.00221538	0.00134071	0.00110259	0.000515978	0.000714426	0.00164352	0.0356846	0.0101004	0.00102645	0.000990416	0.0013337	0.00109049	0.000826702	0.00390584	0.00829664	0.000647205	0.00075288	0.000665717	0.00172942	0.000688308	0.00133018	0.00110191	0.00100727	0.00218441	0.00203744	0.000748353	0.00119858	0.00130084	0.000943348
g__Proteocatella	0.00405173	0.0022276	0.00220546	0.00281393	0.00542078	0.00162752	0.00179227	0.00077762	0.00206947	0.00365353	0.0032341	0.00382001	0.00389688	0.00312199	0.00199667	0.00081412	0.00256967	0.00355535	0.00418069	0.00223571	0.00284495	0.00358829	0.00310839	0.00289433	0.00262058	0.00311423	0.00332348	0.00383564	0.00239706	0.00399355
g__Senegalimassilia	0.00269496	0.00534111	0.00596624	0.00305095	0.00279541	0.00335075	0.00826246	0.00124632	0.00266763	0.00252675	0.00286069	0.00269113	0.00278359	0.00200881	0.0042315	0.00217419	0.00375664	0.0022192	0.00348366	0.00217891	0.00266241	0.00209254	0.00184181	0.00242266	0.00237062	0.00152208	0.00208158	0.00190569	0.00232328	0.00210519
g__Pseudorhodoferax	0.000140919	0.00109519	0.00021048	8.38854e-05	5.93138e-05	0.000650065	0.000372489	0.0475592	0.0087344	0.000257847	0.000320752	0.000702872	0.000147176	0.000207035	0.0127658	0.00664994	0.000164412	0.000122066	0.000418797	0.00426595	0.000466927	0.000229349	0.000296049	0.000215359	0.000416846	0.000151323	0.000274021	0.000130558	0.000278258	0.000213081
g__Acidaminobacter	0.00344761	0.00340677	0.00243955	0.00316197	0.00347751	0.00201209	0.00278283	0.000652817	0.00208712	0.00371235	0.00428709	0.00345905	0.00296485	0.00349633	0.00334449	0.00125064	0.00247127	0.00288601	0.00346431	0.00281459	0.00305367	0.00293169	0.00301149	0.00270634	0.00284253	0.00325552	0.00242587	0.00333348	0.00281023	0.00325627
g__Anaerospora	0.00347904	0.00444532	0.0014302	0.00359174	0.00291919	0.00246264	0.00103585	0.00101932	0.00185865	0.00257256	0.00371257	0.00282801	0.00234786	0.00247945	0.00388666	0.00123884	0.00252406	0.00221566	0.00301832	0.00265683	0.00436352	0.00393993	0.00740609	0.00228832	0.00286838	0.00208948	0.00297871	0.00264847	0.00324421	0.00316519
g__Ornithinibacillus	0.00111972	0.00531694	0.000715047	0.000658276	0.000881447	0.0019117	0.000497628	0.00569635	0.00650182	0.00111117	0.00194439	0.00171774	0.000901676	0.000809189	0.00721778	0.0128231	0.00858384	0.00122859	0.00386828	0.00335555	0.00642542	0.00089604	0.00202517	0.0028143	0.00237512	0.00123787	0.00121006	0.000857467	0.000694347	0.000993809
g__Caldisalinibacter	0.00260509	0.00309084	0.00316826	0.00275066	0.00313014	0.00267061	0.00226635	0.000655774	0.00247482	0.00243293	0.00335285	0.00207221	0.00241396	0.00314551	0.00303	0.00106053	0.00345147	0.00211089	0.00325623	0.00364966	0.00310358	0.00336817	0.00538753	0.00314712	0.00372333	0.00363092	0.0026117	0.00257558	0.00238329	0.00320645
g__Caminicella	0.002693	0.00421669	0.00243775	0.00278766	0.00246944	0.00279309	0.00154217	0.000679451	0.00362613	0.00247251	0.00349432	0.00245275	0.00291774	0.00314606	0.00313995	0.000924755	0.00371079	0.00266172	0.00489985	0.00388893	0.00323396	0.00283755	0.00277916	0.00308114	0.00324803	0.00254543	0.00289401	0.0027406	0.00234544	0.00284418
g__Aequorivita	0.00167284	0.00260166	0.00245483	0.00184144	0.000789817	0.00230483	0.0020032	0.0184093	0.00462299	0.000825869	0.00118671	0.00287942	0.00158046	0.00199351	0.00251181	0.00218431	0.00142247	0.00149025	0.000992326	0.00294277	0.00283798	0.00177059	0.00204273	0.00235337	0.00565235	0.00278759	0.00338177	0.00267155	0.00318865	0.00177765
g__Kiritimatiella	0.00200722	0.000570459	0.00101953	0.0025234	0.00124926	0.000371803	0.000899553	0.000281633	0.000750666	0.00503226	0.00164448	0.00266409	0.00071159	0.000729992	0.000740744	0.000544621	0.00141412	0.00439712	0.00108745	0.00081518	0.00208871	0.00612548	0.0209385	0.00100567	0.000476164	0.00831808	0.00403477	0.00234129	0.00408407	0.00564764
g__Agromyces	0.000520448	0.00102876	0.0324357	0.00054734	0.000403131	0.00214187	0.0251962	0.00223028	0.00318382	0.000684381	0.000463473	0.000342732	0.000378604	0.000312963	0.00358186	0.00338237	0.000673292	0.00034516	0.000824276	0.000652877	0.000429415	0.000450624	0.000662216	0.000935045	0.000511167	0.000555864	0.000405153	0.000407623	0.000308127	0.000390969
g__Merdibacter	0.00236456	0.00299115	0.00166662	0.00314153	0.00400746	0.00192491	0.0019498	0.00086585	0.00239266	0.00223416	0.00343006	0.00312658	0.00383862	0.00374731	0.00209239	0.00117709	0.00361244	0.00359073	0.00317183	0.00235049	0.0027537	0.00285153	0.00378549	0.00328102	0.00321744	0.00312512	0.0033015	0.00289857	0.00271147	0.00257673
g__Bergeyella	0.000223252	0.00172468	0.000271495	0.00042742	0.000338563	0.000282444	0.000213024	0.0534017	0.00737927	0.000249733	0.000227425	0.000101305	0.000209512	0.000106244	0.0036112	0.00893582	0.000162677	0.000183719	0.000557007	0.000901098	0.000456214	0.000480418	0.000322544	0.000408367	0.0011299	0.000275523	0.000521315	0.000476397	0.000258912	0.000202537
g__Cytophagales_noname	0.00226796	0.0033924	0.00304411	0.00191721	0.00133441	0.00231151	0.00251657	0.00502133	0.00341391	0.00292358	0.00128123	0.00242551	0.00195818	0.00185286	0.00233466	0.00311499	0.00136911	0.00238534	0.00143007	0.004593	0.00298156	0.00311113	0.00173674	0.00323446	0.00508734	0.00322257	0.00284042	0.00305946	0.00354747	0.00372635
g__Fluviicola	0.00177512	0.00324107	0.00219818	0.00248906	0.000570267	0.0015339	0.00228297	0.0190183	0.00327392	0.00105354	0.00117737	0.00130671	0.00211843	0.00148743	0.00290287	0.00237024	0.00151656	0.00147707	0.00212891	0.00247078	0.00325519	0.00277098	0.00135419	0.00261811	0.00553341	0.000287885	0.00274416	0.00273978	0.0029948	0.00264536
g__Ornithobacterium	0.00335673	0.00516561	0.00256594	0.00205792	0.000850127	0.00247631	0.0032355	0.00541311	0.00192158	0.00368993	0.00193087	0.00479375	0.00170174	0.00164461	0.00226142	0.00306798	0.00143263	0.00111117	0.00134593	0.00260351	0.00434793	0.00252006	0.00279907	0.00269314	0.00456393	0.000723012	0.00338088	0.00314767	0.00358039	0.00258592
g__Candidatus_Latescibacteria_noname	0.00317961	0.00181404	0.00341127	0.0033594	0.00279832	0.00183104	0.00354826	0.000708359	0.00152369	0.00313812	0.00322572	0.0035539	0.002789	0.00424828	0.00163222	0.000721152	0.00217414	0.00317211	0.0020909	0.00176631	0.0019288	0.00417249	0.00598417	0.00175465	0.00219867	0.00280177	0.00313303	0.00308145	0.00274726	0.00368756
g__Niastella	0.00232612	0.0035645	0.00264159	0.00226896	0.00128805	0.00145178	0.00297993	0.00813978	0.00314487	0.00228197	0.0023163	0.00315498	0.00148365	0.00202023	0.00429171	0.0027296	0.00193427	0.00267249	0.00157186	0.00292317	0.00236243	0.00215722	0.00195922	0.00295779	0.00346048	0.00282671	0.00205339	0.00378446	0.00301422	0.00240549
g__Gardnerella	0.00273867	0.00356112	0.0022587	0.00248717	0.00274657	0.00260296	0.00188749	0.000752801	0.00235791	0.00280794	0.00192044	0.00297712	0.0029155	0.00253634	0.00157261	0.00100382	0.00328884	0.00237444	0.00367973	0.00250954	0.00256412	0.00309983	0.00273402	0.0032997	0.00417688	0.0050481	0.00385098	0.00307195	0.00262858	0.0026199
g__Janthinobacterium	0.000378713	0.00110545	0.00220241	0.000574868	0.000352065	0.0376296	0.00254363	0.0117274	0.00422026	0.00037712	0.000552554	0.0010909	0.000935555	0.000784691	0.00457141	0.00236677	0.000654842	0.000745735	0.000663354	0.000485368	0.000576075	0.00069586	0.00126935	0.00037562	0.000334728	0.00148703	0.000939937	0.00121013	0.000571514	0.000357207
g__Anaerovirgula	0.00286046	0.00258322	0.00236954	0.003061	0.00346163	0.00254689	0.0019724	0.000935413	0.00219803	0.00322924	0.00291701	0.00258112	0.00291118	0.00430232	0.00183103	0.0015357	0.00297057	0.00275697	0.00350709	0.00282963	0.0028021	0.00261769	0.00240678	0.00299612	0.00340226	0.00273278	0.0033757	0.00224162	0.00305845	0.00276203
g__Thauera	0.000528615	0.00191285	0.00109494	0.000703267	0.00197154	0.00182051	0.00116566	0.0251328	0.00973118	0.000750888	0.000339209	0.001226	0.000813188	0.00168716	0.00375659	0.00678515	0.00277746	0.00149013	0.00153003	0.00181084	0.000834949	0.000975462	0.00171533	0.00117636	0.00171218	0.00230074	0.00155255	0.000892846	0.0017903	0.000935251
g__Marinobacter	0.00147875	0.00173728	0.00336019	0.00109901	0.00164388	0.00248318	0.00278743	0.00872024	0.00491651	0.00160564	0.00117512	0.0017935	0.00132333	0.00325983	0.00472363	0.00689535	0.00116542	0.00240267	0.00264074	0.00183523	0.00135375	0.00422031	0.00407517	0.00154644	0.00142419	0.0013116	0.00193912	0.00157059	0.00158859	0.0041792
g__Orenia	0.00313291	0.00286163	0.00220198	0.00228773	0.00337894	0.00256848	0.0017935	0.00101861	0.00265495	0.00291351	0.00278062	0.0026296	0.00250427	0.00284645	0.0022566	0.00145694	0.00435467	0.00248803	0.00338449	0.00269376	0.00290629	0.00242276	0.00277196	0.00219318	0.00331648	0.002989	0.00291128	0.00253318	0.00328274	0.00250901
g__Loktanella	0.000312528	0.000281038	0.000205017	0.000236662	0.000193548	0.000465314	0.000295046	0.043044	0.0184547	5.63175e-05	0.00012763	0.000143931	0.000268768	0.000595523	0.00357129	0.00662151	0.000292864	0.000431982	0.000711365	0.000326488	0.000260863	9.31242e-05	0.000119354	0.000427515	0.00100249	0.000268835	0.000262361	0.000175905	0.000181224	0.000103493
g__Thermobrachium	0.00231892	0.00285208	0.00306082	0.00323147	0.00292361	0.00283305	0.00224266	0.000416603	0.00326057	0.002379	0.00344654	0.00205627	0.00257284	0.00342157	0.00190832	0.000798885	0.00360713	0.00234576	0.00267726	0.00315481	0.00321286	0.00217149	0.00178158	0.0028111	0.00420341	0.00368088	0.00226801	0.0024534	0.00279903	0.0023363
g__Flammeovirga	0.00224835	0.00211923	0.00308769	0.00286819	0.00200282	0.00368502	0.00355977	0.00251434	0.00198103	0.00220149	0.00188785	0.00221923	0.00199537	0.00258888	0.00301624	0.00174052	0.00176904	0.00349863	0.00262932	0.00275944	0.00264259	0.0024278	0.00246798	0.00325925	0.00398839	0.00380323	0.00295792	0.00203664	0.00306678	0.00202896
g__Massilia	0.00135496	0.00111565	0.00203668	0.00106715	0.00102117	0.0150823	0.00218071	0.0124878	0.00613184	0.00177391	0.00123919	0.00160443	0.00107828	0.00118406	0.00471881	0.00563427	0.00109785	0.00178378	0.00167012	0.00132192	0.000824185	0.000859274	0.00250241	0.00112084	0.00116826	0.00121142	0.00172257	0.00150168	0.00137624	0.0010405
g__Weissella	0.00211014	0.00217161	0.00350676	0.00258122	0.00298296	0.00627223	0.00370598	0.00257744	0.00243177	0.00267015	0.00224409	0.00258675	0.0015955	0.00215572	0.00168755	0.00138735	0.00401983	0.00317199	0.0023381	0.00183051	0.00290233	0.00197757	0.00258187	0.00250279	0.00299723	0.00157243	0.00277121	0.00254307	0.00284719	0.00215069
g__Aeromonas	0.00222303	0.00123261	0.00183653	0.00241417	0.00212357	0.00283216	0.00155098	0.00862317	0.00297176	0.00152772	0.00234755	0.00291128	0.00268638	0.00369931	0.00196776	0.00278688	0.00196721	0.00344853	0.00150825	0.00141762	0.00207586	0.00196714	0.00457988	0.00164626	0.00190219	0.00177543	0.00330121	0.00248876	0.00415697	0.00258624
g__Limnohabitans	0.0004095	0.000187153	0.000192482	0.000200762	0.000148743	0.000540024	8.56334e-05	0.0412153	0.0101122	0.000214621	0.000212267	0.000637741	0.00026343	0.000530675	0.00674221	0.011543	0.000296908	0.000332398	0.000162891	0.000316417	0.000201728	0.000260051	0.000387935	0.000271658	0.000349991	0.000378966	0.000550414	0.000437338	0.000812177	0.000383822
g__Paucisalibacillus	0.00114611	0.00445468	0.000634776	0.000922811	0.000779383	0.00163987	0.000592843	0.00485114	0.00581183	0.000905176	0.00250964	0.00109258	0.00119731	0.000897163	0.00677207	0.0106027	0.00954882	0.000768361	0.00365244	0.00224608	0.00647427	0.000782125	0.00168772	0.00237579	0.00181799	0.000646994	0.000930897	0.000757692	0.001006	0.000811921
g__Thalassospira	0.00215998	0.00080164	0.00102132	0.00194606	0.0011447	0.00274601	0.00121093	0.00748621	0.00260384	0.00066595	0.00107304	0.00151988	0.00117965	0.0107142	0.00259735	0.00232907	0.00186385	0.00528147	0.00422947	0.000989732	0.000987214	0.002779	0.00366577	0.00264473	0.00425269	0.00240496	0.00136602	0.00213274	0.00160416	0.00283723
g__Paramaledivibacter	0.00241772	0.00481566	0.00210821	0.00212967	0.0024774	0.00165195	0.00236736	0.0007919	0.00390334	0.00210341	0.00254999	0.00207496	0.00229492	0.00294621	0.0022791	0.00136377	0.00335841	0.00308923	0.00406986	0.00314861	0.00269996	0.00218631	0.00200266	0.00308943	0.0031208	0.00242955	0.00336265	0.00273644	0.00235819	0.00228512
g__Ignavibacteria_noname	0.00296796	0.00298974	0.00265416	0.00216776	0.00184299	0.0013922	0.00281762	0.00105692	0.00200877	0.0024572	0.00227583	0.00259477	0.00219925	0.00254278	0.00243379	0.0015945	0.00303327	0.00156531	0.00223002	0.00312614	0.00299578	0.00345108	0.00323649	0.00274778	0.00475891	0.00332886	0.00277724	0.00260228	0.00294514	0.00281576
g__Dethiosulfatibacter	0.00336795	0.00237266	0.0022403	0.0027974	0.00317198	0.00176879	0.00230733	0.000825257	0.00219869	0.00312932	0.00282455	0.00291647	0.00358679	0.00315095	0.00261563	0.000938322	0.00218619	0.00312117	0.00302825	0.00214075	0.00222403	0.00288279	0.00233416	0.00234409	0.00266748	0.0031542	0.00259097	0.0030843	0.00271459	0.00290227
g__Gilliamella	0.00201866	0.0014748	0.00127208	0.00148816	0.00190751	0.00193462	0.00139336	0.00694998	0.00534329	0.00155038	0.0017528	0.00273906	0.00178778	0.00381622	0.00189935	0.00452812	0.00184502	0.00393767	0.0026697	0.00262448	0.00165311	0.00166107	0.00351487	0.00186703	0.0023887	0.00154459	0.00212491	0.00235417	0.00532289	0.00175932
g__Ketogulonicigenium	0.000300803	0.000274591	0.000190815	0.000221493	0.000448087	0.000361653	0.000306564	0.0424678	0.0180432	0.000205122	0.000224608	0.000161934	0.000196775	0.000186376	0.00302276	0.00685337	0.000167034	0.000287189	0.000289758	0.000320471	0.000149068	0.000357974	0.000193699	0.000236906	0.000113843	0.000218539	0.000195677	0.00037963	0.000312769	0.000256196
g__Ruminobacter	0.00295605	0.00660468	0.00243948	0.00170072	0.00190023	0.00184728	0.00221439	0.00146748	0.00337502	0.00383157	0.00212142	0.00272704	0.00275392	0.002007	0.00218232	0.00152462	0.00292753	0.00355342	0.00220225	0.00226698	0.00327767	0.00238969	0.00200171	0.00255221	0.00265346	0.0012759	0.00261665	0.00242413	0.00262634	0.00243429
g__Varibaculum	0.00214918	0.0025221	0.00288013	0.00262698	0.00263097	0.0026081	0.00299116	0.000600921	0.00212821	0.00242413	0.00286333	0.00274393	0.00289991	0.00308443	0.00328165	0.00127747	0.00294126	0.00226335	0.00283773	0.00256406	0.00274909	0.00292971	0.00344414	0.00242977	0.00281671	0.00227679	0.00221942	0.00278956	0.00219146	0.00262336
g__Desulfofarcimen	0.00298092	0.00229707	0.00199436	0.00276822	0.00299507	0.00171985	0.00197967	0.000687232	0.00157429	0.00241987	0.00268675	0.00248941	0.00269945	0.00296028	0.00242372	0.00174291	0.00289576	0.00299015	0.00234548	0.0020701	0.0029351	0.00354392	0.00398043	0.00249633	0.00240706	0.00402118	0.00255383	0.00248163	0.00234392	0.00330306
g__Magnetospirillum	0.00182577	0.000846803	0.000589981	0.00161206	0.000878031	0.00259838	0.000665008	0.000730314	0.000780353	0.00086562	0.00116599	0.00152204	0.000913225	0.0171556	0.00209834	0.000953339	0.00193107	0.0148634	0.00407885	0.000999031	0.000802402	0.00101754	0.00402253	0.00236837	0.00403152	0.00174363	0.000844298	0.00189364	0.00181941	0.000879948
g__Gorillibacterium	0.00318272	0.0012581	0.0011752	0.00287574	0.00450431	0.00147422	0.00142438	0.00182263	0.00161626	0.0040856	0.00356044	0.00273576	0.00350675	0.00223299	0.00172223	0.00284381	0.00244706	0.00280763	0.00240444	0.00330563	0.00223568	0.0018134	0.00223817	0.00249347	0.00236958	0.00318345	0.00324113	0.00289785	0.00269355	0.00227234
g__Succinimonas	0.00197956	0.00865067	0.00150864	0.00147482	0.00262273	0.00122169	0.00164761	0.00168746	0.00318543	0.00237708	0.00172432	0.002085	0.00210446	0.00202542	0.00205153	0.00180214	0.0028034	0.00252594	0.00438623	0.00217194	0.00363224	0.00242995	0.00472136	0.00243958	0.00204363	0.00178214	0.0032814	0.0018351	0.00224892	0.00187875
g__Rhodoferax	0.000285642	0.000330112	0.000328738	0.000170485	0.000208989	0.00055938	0.000134678	0.0383775	0.0105443	0.000364273	0.000263147	0.000430529	0.000190294	0.000115119	0.00785164	0.0102548	0.000174962	0.0002658	0.000191399	0.000245256	0.000373576	0.00030209	0.000518629	0.000268671	5.89592e-05	0.000819189	0.00073063	0.000763699	0.000900302	0.000299067
g__Parvibacter	0.00181855	0.00842798	0.00375787	0.0025058	0.00324397	0.00223308	0.00586977	0.00110205	0.00318415	0.00131459	0.00210913	0.00274251	0.00216762	0.00200084	0.00466472	0.00282237	0.00377375	0.00180343	0.00350323	0.00145142	0.00234737	0.00136734	0.00107601	0.0017331	0.00155963	0.00118508	0.00211519	0.00166613	0.00115046	0.00136118
g__Garciella	0.00220809	0.00245812	0.00269843	0.00266063	0.00292129	0.00236735	0.00208288	0.000523828	0.00289333	0.00224763	0.0031277	0.00227486	0.00264239	0.00347547	0.00206602	0.000739274	0.0031232	0.00275473	0.00293005	0.00303149	0.00262508	0.00271603	0.00246514	0.00370978	0.00286085	0.00262565	0.00260329	0.00224257	0.00265141	0.00228198
g__Nitrospirae_noname	0.00254777	0.00162847	0.00171351	0.00204986	0.00215039	0.00220838	0.00195679	0.000741799	0.00176285	0.00225439	0.00207624	0.00200807	0.00190576	0.00314214	0.00185297	0.00133099	0.00266029	0.00351001	0.0022339	0.00213845	0.00248188	0.00223112	0.0056578	0.0023706	0.00301405	0.00723833	0.00329779	0.00263202	0.00264283	0.0022233
g__Weeksella	0.000449917	0.00116809	0.000851903	0.000907329	0.000521941	0.000999397	0.000636663	0.0335882	0.00755013	0.00034744	0.000162212	0.000801951	0.0014289	0.000693743	0.00552008	0.00954497	0.000299603	0.000236547	0.00231997	0.000531675	0.000636585	0.000556294	0.0008833	0.000940652	0.0010758	0.000416917	0.000542134	0.000540228	0.000771188	0.000618143
g__Planctomycetia_noname	0.0013516	0.00655919	0.00462897	0.00117022	0.00118978	0.00138668	0.00585433	0.00366212	0.00252366	0.00148491	0.000892408	0.00178322	0.000883144	0.00318876	0.00513392	0.00165174	0.00141449	0.000957875	0.00318796	0.00476999	0.00125979	0.00274527	0.00281315	0.00199376	0.00125326	0.00372497	0.001788	0.00159564	0.00155564	0.0027579
g__Taibaiella	0.00107111	0.00274451	0.00141202	0.00154853	0.00100416	0.00101525	0.000910419	0.0269107	0.00433977	0.000864598	0.000990521	0.00175156	0.00123687	0.000822503	0.00462188	0.00329222	0.00108246	0.00146501	0.00133404	0.00163528	0.0022078	0.00168585	0.00109485	0.00129308	0.00177606	0.000691388	0.00166079	0.00110548	0.00186047	0.00160128
g__Finegoldia	0.00236897	0.00268805	0.00239975	0.00225015	0.00367247	0.00351352	0.00281943	0.00136859	0.00165482	0.00294924	0.00195937	0.00250218	0.00204836	0.00290041	0.00154672	0.00130316	0.00250121	0.00220281	0.0028156	0.00206078	0.00205151	0.00249483	0.00330342	0.00258288	0.00282716	0.00239806	0.00270292	0.00317709	0.00267121	0.00292954
g__Thalassobium	0.00030876	0.000709767	0.00070658	9.36302e-05	0.000108382	0.00104424	0.000347023	0.0153094	0.00228504	3.47721e-05	4.8676e-05	0.000260242	0.000179227	0.000852986	0.0489884	0.00125103	0.000105411	0.000229631	0.000204111	0.000136417	0.000176742	4.84662e-05	0.000114932	0.000105675	0.000200549	7.59762e-05	6.31879e-05	0.000129904	0.000341012	7.51614e-05
g__Cryptobacterium	0.0022962	0.00304505	0.00461479	0.00238962	0.00259384	0.00250624	0.00649244	0.00101088	0.00239792	0.00210333	0.0016567	0.00280168	0.00214193	0.0016556	0.00252343	0.00161818	0.00249951	0.00331937	0.00440245	0.00150395	0.00197387	0.00173833	0.00196723	0.00218374	0.00231193	0.00166031	0.00214236	0.00258154	0.00185945	0.00212191
g__Candidatus_Poribacteria_noname	0.00327036	0.00140284	0.00248374	0.00295027	0.00295607	0.00175762	0.00244508	0.000374631	0.00108575	0.00349895	0.00295489	0.00263987	0.00349014	0.00239398	0.0015047	0.00050288	0.00166337	0.00340749	0.0020027	0.00207944	0.00182667	0.00382238	0.0036631	0.00144621	0.00194146	0.00281403	0.00295353	0.0033063	0.00311219	0.00409796
g__Acetonema	0.00267363	0.00405545	0.00126102	0.0035167	0.00287892	0.00160289	0.0010956	0.00104766	0.00223175	0.00382101	0.00324124	0.00234568	0.00191171	0.00184069	0.00287713	0.00118255	0.00232624	0.00237412	0.0026856	0.00229239	0.00356657	0.00264783	0.00223742	0.00205015	0.00293711	0.00292478	0.0026471	0.00201534	0.00263231	0.00271409
g__Maribacter	0.00243241	0.00237422	0.00239295	0.00252234	0.00112433	0.00248516	0.00226619	0.00330602	0.00224351	0.00217092	0.0020549	0.00278218	0.00251011	0.0021682	0.00288244	0.00175565	0.0013616	0.00301548	0.00237042	0.0026408	0.00207692	0.00283957	0.00269006	0.001637	0.00410042	0.00224601	0.00255467	0.00367164	0.00263285	0.00228172
g__Anaerolineae_noname	0.00277215	0.00195401	0.0022246	0.00274573	0.00234317	0.00181089	0.00262865	0.000537229	0.00204484	0.00251424	0.00253111	0.00301423	0.00213667	0.00257393	0.00217186	0.00118659	0.00284514	0.00243045	0.00277694	0.0018555	0.00225199	0.00315005	0.00274638	0.00230646	0.00196574	0.00296276	0.00335473	0.00300051	0.00220899	0.00324663
g__Actinobacteria_unclassified	0.0015557	0.00309177	0.00647287	0.0021864	0.00199444	0.0063936	0.00811068	0.00113282	0.00335772	0.00197935	0.00143178	0.0012942	0.00201915	0.00142123	0.00416065	0.00195029	0.00246385	0.00134332	0.00212415	0.00187925	0.00203518	0.00149146	0.00153506	0.00160756	0.00189805	0.00151105	0.00148693	0.00138987	0.00139521	0.00149124
g__Thermohalobacter	0.00223892	0.0029849	0.00248292	0.00226989	0.00265833	0.00260588	0.00191205	0.000532877	0.00243556	0.00187758	0.00276514	0.00189747	0.00227465	0.00273395	0.00222181	0.000841852	0.00265252	0.00250928	0.00243555	0.00350301	0.0026563	0.00254317	0.00165783	0.00295055	0.00374749	0.0033096	0.00238204	0.00220698	0.00285438	0.00201325
g__Helcococcus	0.00282072	0.00304393	0.00191955	0.00230435	0.00287528	0.00329889	0.00189462	0.000823608	0.00219418	0.00248203	0.0028936	0.00208563	0.00201752	0.00238477	0.00111988	0.00108778	0.00283574	0.00246796	0.00384056	0.0022372	0.00230181	0.00244569	0.00232486	0.00230595	0.00246985	0.00217889	0.0030912	0.00260859	0.00245039	0.00294353
g__Pontibacillus	0.00215529	0.00405057	0.00290923	0.00362585	0.00213378	0.00222382	0.00294285	0.00105978	0.00272635	0.00181908	0.00214648	0.00193784	0.00230978	0.00320494	0.00410588	0.00261953	0.00325343	0.00187762	0.00169515	0.00186006	0.00380826	0.00282327	0.00222724	0.00128581	0.00272735	0.000411402	0.00147581	0.00231235	0.0018139	0.00207021
g__Nubsella	0.000316325	0.000545175	0.000425239	0.000578995	0.00016776	0.000303361	0.000480537	0.042519	0.00747662	0.000332176	0.000217765	0.000187248	0.000396792	0.000308767	0.00417391	0.00259474	9.8058e-05	0.000185811	0.000382815	0.00139255	0.000637061	0.000581882	0.000176407	0.00074234	0.00253377	0.000518029	0.00135521	0.000944376	0.000445225	0.000449371
g__Bacteroidaceae_unclassified	0.00288637	0.00260328	0.0027415	0.00249289	0.00280659	0.00402519	0.0032632	0.000352777	0.00115107	0.00223502	0.00341736	0.00156415	0.00170928	0.002584	0.00166139	0.000694007	0.00162879	0.00167329	0.001945	0.00207293	0.00320708	0.00298074	0.00195617	0.00394007	0.00302755	0.00264583	0.00330884	0.00206794	0.00227009	0.00246374
g__Synergistaceae_unclassified	0.00297889	0.0027716	0.00191342	0.00276574	0.00293174	0.00196221	0.00197091	0.000734443	0.00170653	0.00372181	0.00338555	0.00271991	0.0026063	0.00222156	0.00193312	0.00101778	0.00178749	0.00296659	0.00275967	0.00163144	0.00164826	0.00253897	0.00321968	0.00202753	0.00227429	0.00255458	0.00257879	0.00324021	0.00186	0.00270762
g__Candidatus_Riflemargulisbacteria_noname	0.00224979	0.00111726	0.00678787	0.00413997	0.00257265	0.00372582	0.0060686	0.000588679	0.0020218	0.00172615	0.00199856	0.00214901	0.00263191	0.00297018	0.0012241	0.00150632	0.00247559	0.00237322	0.00149122	0.00140933	0.00160537	0.0019073	0.00239884	0.00168848	0.002236	0.00199611	0.00195126	0.00192876	0.00243871	0.00164019
g__Syntrophobotulus	0.0030442	0.00114942	0.00237973	0.00290325	0.00325781	0.00255823	0.00211968	0.000386863	0.00143556	0.00241404	0.00309815	0.00205134	0.00356162	0.00254421	0.00154454	0.00107596	0.00189949	0.00317083	0.00223089	0.00175862	0.00175188	0.00281432	0.00253547	0.00211901	0.00264226	0.00346987	0.00217787	0.00318305	0.00235685	0.00320624
g__Desulfuromonas	0.00224164	0.00116809	0.0013931	0.00167429	0.00152154	0.00130472	0.0016999	0.000757831	0.00130201	0.0021416	0.00194711	0.00296691	0.00226694	0.0036685	0.0012481	0.000951714	0.00155882	0.00390985	0.00191707	0.00206091	0.00199922	0.00326468	0.00795839	0.00229938	0.00138064	0.00404789	0.00269041	0.00238196	0.00340569	0.00368777
g__Alkaliflexus	0.00292963	0.00669885	0.00194016	0.0019231	0.000431578	0.000842602	0.00333231	0.000621399	0.00324122	0.00111665	0.00479936	0.00280145	0.00154654	0.00121335	0.00190084	0.00128673	0.00169813	0.00173056	0.00116145	0.0017676	0.00211326	0.00232092	0.00375114	0.00244879	0.00200286	0.00144322	0.00400099	0.00323255	0.00441334	0.00210435
g__Terribacillus	0.0010215	0.00327293	0.00098239	0.000947189	0.000774522	0.00140437	0.000732348	0.00329765	0.00590773	0.00141904	0.00168351	0.00122715	0.00124055	0.0016654	0.00610636	0.00850964	0.00636005	0.00103398	0.00243825	0.00233767	0.00484147	0.00103954	0.00148129	0.00155193	0.00165849	0.00156025	0.00113936	0.00178207	0.00140585	0.00153258
g__Anaerobranca	0.00226801	0.00258098	0.00323887	0.00248876	0.00275923	0.00221679	0.00182758	0.00127098	0.00286669	0.00186886	0.00258783	0.00299508	0.0024979	0.00249653	0.00267486	0.00178315	0.00307119	0.00190292	0.00213128	0.00257027	0.00264111	0.00208503	0.00212473	0.00254378	0.00245268	0.00141574	0.00260969	0.00191415	0.00215287	0.00224574
g__Saccharibacillus	0.00237613	0.00240682	0.00192412	0.00167215	0.00273718	0.00196649	0.00180208	0.00206396	0.00175514	0.00230932	0.00272428	0.00263425	0.00251076	0.00165899	0.00268142	0.00358364	0.00274268	0.00259277	0.00214281	0.00216212	0.00243232	0.00200673	0.00256438	0.00185574	0.00229023	0.00247811	0.00265688	0.00275862	0.0023049	0.00235237
g__Flavobacteriaceae_unclassified	0.000663921	0.00137794	0.00127161	0.00181048	0.000933726	0.0018927	0.00118601	0.0204801	0.00580182	0.000999506	0.000794325	0.000603642	0.00167367	0.00146823	0.00464633	0.00808526	0.000479955	0.00149498	0.00132809	0.00137959	0.000860136	0.000536772	0.000571066	0.00198663	0.00291525	0.00162357	0.000690249	0.000634124	0.00146203	0.000453149
g__Natronincola	0.00278165	0.0020516	0.00153409	0.00256492	0.00247666	0.00243711	0.00197354	0.00048448	0.00283395	0.00195809	0.00251535	0.00213579	0.00231831	0.00318064	0.00251221	0.00146066	0.00267284	0.00203856	0.00306738	0.00249469	0.00246426	0.00256545	0.00220633	0.0025827	0.00277336	0.00204501	0.00256304	0.00259594	0.00190574	0.00287249
g__Clostridiisalibacter	0.00231193	0.00249065	0.00346297	0.00261494	0.0026793	0.00299919	0.0019309	0.000521361	0.00212161	0.00292787	0.00271311	0.00230315	0.00263828	0.00238421	0.00187187	0.000810906	0.00287708	0.00261173	0.00280334	0.0028039	0.00214752	0.00249445	0.00206657	0.00230566	0.00241563	0.00221096	0.00243738	0.00207521	0.00229407	0.0016025
g__Rufibacter	0.0017407	0.00270772	0.00228863	0.00280164	0.00129881	0.00160618	0.00206541	0.00819388	0.00329128	0.00169587	0.00161488	0.00166961	0.00171536	0.000889679	0.00195315	0.00304974	0.00125077	0.00275832	0.001078	0.00267865	0.00275071	0.00281704	0.00169524	0.00218672	0.00300496	0.00163556	0.00248174	0.00206468	0.00256053	0.00220768
g__Marinisporobacter	0.00221206	0.00473076	0.00232898	0.00227252	0.00235577	0.00178431	0.00288322	0.00056927	0.00280763	0.0019789	0.00230985	0.00178198	0.00245634	0.00258897	0.00275549	0.00103142	0.00196646	0.00197651	0.00279293	0.00280246	0.002625	0.00240481	0.00158818	0.0032134	0.00250501	0.00193188	0.00266108	0.00179309	0.00233125	0.00198691
g__Adhaeribacter	0.00210411	0.00362839	0.00192602	0.00284515	0.00192743	0.00217401	0.00208934	0.00436684	0.00217476	0.00325156	0.00221042	0.00192103	0.00193288	0.00212148	0.00261858	0.00191273	0.00197341	0.00188773	0.00110804	0.00140861	0.0027494	0.00157184	0.00210536	0.00310885	0.00235117	0.00225333	0.00330181	0.00158319	0.00292557	0.00161403
g__Calditrichaeota_noname	0.00228069	0.00292837	0.00184494	0.00238434	0.00176439	0.00139917	0.00228514	0.00159896	0.00155257	0.00305615	0.00209268	0.00257008	0.00132287	0.00386454	0.00293186	0.0014248	0.00188597	0.00386326	0.00233117	0.00196062	0.0025016	0.00202916	0.00372918	0.00213101	0.00268406	0.00205649	0.00231401	0.00204287	0.00244627	0.00147172
g__Candidatus_Parcubacteria_noname	0.00181732	0.00272897	0.00230129	0.00263086	0.00226235	0.00177506	0.00212088	0.00080766	0.00355646	0.00239677	0.00140702	0.00215223	0.00172837	0.00368805	0.00165522	0.00232853	0.00318589	0.00310846	0.00191006	0.00168421	0.00203379	0.00234922	0.00181898	0.00288635	0.00221551	0.00182184	0.00237482	0.00201527	0.00330298	0.00199005
g__Shewanella	0.00203732	0.00250125	0.00256856	0.00218939	0.00197101	0.00196598	0.00236126	0.0051022	0.00231552	0.00173633	0.00186839	0.00192558	0.00156408	0.0035288	0.00185389	0.00198319	0.00235244	0.00201682	0.00122323	0.00207662	0.00165532	0.00243317	0.00300566	0.0017689	0.00231415	0.00160062	0.00273709	0.00250781	0.00287058	0.00198159
g__Amphibacillus	0.00209528	0.0025578	0.0015748	0.00203331	0.00220109	0.00147085	0.001364	0.00137341	0.00214957	0.00254266	0.00242401	0.00195189	0.00283953	0.00213372	0.00171587	0.00285916	0.00371041	0.00216983	0.00405842	0.00222637	0.00248155	0.00155996	0.00225735	0.00201436	0.00197276	0.00275232	0.00330008	0.00244992	0.00176221	0.00190191
g__Sediminispirochaeta	0.00258537	0.00262486	0.00104994	0.00253248	0.00193163	0.00187036	0.000916251	0.000507018	0.00246612	0.00198352	0.00171337	0.00304659	0.00209679	0.00201266	0.000560906	0.00136777	0.00146369	0.00202795	0.00324106	0.00240054	0.00228689	0.00650014	0.00260503	0.00146684	0.00139502	0.00112038	0.00321501	0.00177172	0.00230225	0.00648292
g__Actinotalea	0.000106912	0.000408652	0.00026222	0.000116808	5.31019e-05	0.000975267	0.000695557	0.00130853	0.0282942	0.000134237	5.53724e-05	9.06433e-05	0.00013771	2.66401e-05	0.0252327	0.00564681	0.000524575	0.000113847	0.000176688	0.0003257	0.000380359	0.000115972	0.000202422	0.000258097	0.00047386	6.15325e-05	9.54222e-05	8.86884e-05	4.62471e-05	0.00010843
g__Tumebacillus	0.00208568	0.00236761	0.00133956	0.00244289	0.00198096	0.00134856	0.00108222	0.00158285	0.00229796	0.00189108	0.00243784	0.00195656	0.00257609	0.00174663	0.00268839	0.00273255	0.00320087	0.00167753	0.00254518	0.00277228	0.00282922	0.00275726	0.00305069	0.00228564	0.00191631	0.00200506	0.00323768	0.00179136	0.00164579	0.00224358
g__Salegentibacter	0.00226191	0.00804476	0.00166714	0.00151954	0.00115362	0.00196609	0.00177857	0.00689924	0.00277095	0.00214966	0.00137438	0.00143261	0.00156575	0.00167555	0.00128092	0.00154491	0.00173602	0.00161664	0.00134361	0.00250645	0.002704	0.00181474	0.00118712	0.0015149	0.00337137	0.00140637	0.00222413	0.00209285	0.00226002	0.00159988
g__Williamwhitmania	0.00210498	0.00285226	0.00263996	0.0025122	0.00113422	0.00197855	0.00319324	0.000302392	0.00148751	0.00230159	0.00182216	0.00263023	0.0020968	0.00176551	0.00162022	0.00178071	0.00129317	0.00174497	0.0016507	0.00318935	0.00304129	0.0023594	0.00201709	0.00352999	0.0041162	0.00135107	0.00232148	0.00247239	0.00302042	0.00212896
g__Candidatus_Atribacteria_noname	0.00278449	0.00167098	0.00201578	0.00218859	0.00196316	0.00259339	0.00182548	0.00122437	0.00220648	0.00278864	0.00187874	0.00260715	0.0027099	0.00252506	0.00238387	0.00153873	0.00232417	0.00251772	0.00293049	0.00153557	0.00174999	0.00176017	0.00294179	0.00191233	0.00275109	0.00177746	0.00250067	0.00260033	0.00234265	0.00180736
g__Moraxella	0.00182917	0.00229472	0.00203257	0.00124077	0.00163417	0.00250855	0.00196768	0.00555217	0.00575737	0.00172888	0.00103527	0.0012464	0.00196883	0.002022	0.00173456	0.00376627	0.00230284	0.00142019	0.00189828	0.00133118	0.00172277	0.00135922	0.00189625	0.00292182	0.00285029	0.0014735	0.00292109	0.00247236	0.00190984	0.00140862
g__Cloacibacterium	0.000689021	0.00167814	0.000938158	0.000956529	0.000774415	0.000745237	0.001077	0.0314659	0.00748164	0.000331495	0.000463143	0.000651085	0.000247042	0.00049659	0.00215365	0.00528995	0.00068796	0.000400614	0.000358014	0.000873142	0.00146944	0.000817296	0.000380591	0.00119531	0.000628061	0.000144938	0.00141353	0.000478459	0.00115567	0.000569854
g__Murdochiella	0.00174893	0.00351295	0.00179341	0.00233583	0.00235398	0.00345366	0.00137488	0.000933589	0.00235124	0.00204964	0.00189893	0.00199608	0.00200241	0.0020907	0.00170013	0.00125989	0.00502691	0.00230405	0.00294628	0.00172059	0.001727	0.00203677	0.00348621	0.00221246	0.00196668	0.00160807	0.00209549	0.00186321	0.00228226	0.00179624
g__Candidatus_Rokubacteria_noname	0.00248452	0.00119929	0.0016127	0.00184079	0.00180493	0.00193223	0.00190757	0.00110269	0.00153971	0.00262791	0.00201671	0.00235942	0.002662	0.00276128	0.00219739	0.00164097	0.00239807	0.00235873	0.0022887	0.00145022	0.00188537	0.00257557	0.00534397	0.00204693	0.00171163	0.00297376	0.00221977	0.00218461	0.00188744	0.00249435
g__Tepidimicrobium	0.00228477	0.00323032	0.0015678	0.00219566	0.00250302	0.00152884	0.00134216	0.000408503	0.00184949	0.0019844	0.00252675	0.00173346	0.00192814	0.0026966	0.00224484	0.00090601	0.00293754	0.00217586	0.00452168	0.00219656	0.00220326	0.00239737	0.00224057	0.0019441	0.00202631	0.00145001	0.00220174	0.00269317	0.00222978	0.00281511
g__Anaeromusa	0.00286413	0.00205612	0.00144972	0.00323213	0.00263344	0.0014823	0.00135135	0.000886903	0.00174149	0.00201027	0.00293233	0.00246025	0.00281787	0.00205141	0.00214914	0.000548227	0.0012861	0.00277455	0.00180828	0.00204748	0.00347749	0.00233239	0.00223855	0.00255437	0.0027339	0.00189596	0.00223094	0.00184487	0.00271492	0.00203307
g__Rickettsia	0.000420402	0.00184521	0.0105693	0.000297235	0.000332172	0.00604932	0.00649891	0.00972921	0.00431401	0.000188543	0.000370668	0.00024001	0.000298618	0.00083146	0.00198481	0.0121522	0.000901765	0.00129749	0.000726612	0.000573669	0.000234754	0.000452031	0.000553921	0.000332629	0.00115376	0.000517738	0.00061553	0.000289935	0.000106862	0.000682089
g__Arabia	0.00130515	0.00626447	0.00421475	0.00194202	0.00114861	0.0019792	0.00549603	0.00103176	0.00268619	0.00146231	0.00145764	0.00181699	0.00158843	0.00164225	0.00578696	0.00171658	0.00282197	0.00194524	0.00300863	0.00125172	0.00202096	0.00104982	0.00107456	0.00180073	0.00172265	0.00140461	0.00178155	0.00124056	0.00103252	0.000779325
g__Cyclobacterium	0.0018046	0.00181275	0.00268485	0.00256419	0.00200357	0.00233438	0.00325296	0.00254075	0.00166922	0.0017035	0.00170481	0.00167616	0.00136577	0.00253158	0.00199382	0.00107941	0.00130252	0.00255884	0.00280185	0.00184532	0.00243502	0.00270378	0.00187084	0.00192487	0.00239734	0.00159366	0.00276453	0.00201096	0.00294823	0.00235518
g__Hydrogenophaga	0.000378441	0.00019359	0.000213413	0.000104308	0.000372939	0.000472788	0.000237852	0.034255	0.00756139	0.000135402	0.000145507	0.000448574	0.000237855	0.000861453	0.00694301	0.00589335	0.000181899	0.000759564	0.000512887	0.000453941	9.63679e-05	0.000368207	0.0011367	0.000111299	0.000223726	0.000716422	0.00028295	0.000289824	0.000400679	0.000232425
g__Candidatus_Marinimicrobia_noname	0.00225872	0.00211948	0.00183028	0.00204447	0.00115446	0.0014314	0.002267	0.000270336	0.00215692	0.00136038	0.00206527	0.00472527	0.00221435	0.00240847	0.00174047	0.000698572	0.00200567	0.00265753	0.00151219	0.00311016	0.0020038	0.00241198	0.0031127	0.00114361	0.00152793	0.00243821	0.00287501	0.00289441	0.00301145	0.00275742
g__Dehalococcoidia_noname	0.00266361	0.00185306	0.00158867	0.00151807	0.00233794	0.00180338	0.00153711	0.00116724	0.00158964	0.0033661	0.00215576	0.00236867	0.00250707	0.00168733	0.00230875	0.00119983	0.00249472	0.0026697	0.00300458	0.00147001	0.00210818	0.0018452	0.0021167	0.00245318	0.00160798	0.00133793	0.0030082	0.0034723	0.00275748	0.002009
g__Haloplasma	0.00215079	0.00131504	0.00107873	0.00178662	0.00246445	0.00204308	0.00103773	0.00054032	0.00184164	0.00265487	0.00221878	0.00314124	0.00245243	0.00197297	0.00149102	0.000789696	0.00194908	0.00314341	0.001603	0.00224593	0.00137786	0.00197298	0.00458165	0.00139872	0.00217837	0.00236717	0.00397409	0.0030678	0.00290626	0.00207772
g__Johnsonella	0.00219876	0.00225508	0.00159558	0.00301098	0.00366771	0.00148596	0.00157899	0.000782999	0.00141925	0.00192719	0.00226373	0.00217989	0.00312333	0.00211786	0.00104733	0.00100036	0.00209433	0.00290029	0.00253653	0.0013481	0.00194064	0.00249125	0.00203482	0.00203189	0.00198942	0.00278484	0.0024193	0.0023271	0.00234175	0.00281515
g__Rhodobacterales_noname	0.000341887	0.000251943	0.000218204	0.000277558	0.000175114	0.000271478	0.000163081	0.0309215	0.0130752	0.000619717	0.000275107	0.000442917	0.000429238	0.000539118	0.0026006	0.00738225	0.000243903	0.00109974	0.000512003	0.000286109	0.000260477	0.000100461	0.000645017	0.000200255	0.000729168	0.000119841	0.000181952	0.000313166	0.000380328	0.000162661
g__Arachidicoccus	0.00181669	0.0020696	0.00205487	0.00204992	0.00080103	0.00178076	0.00174399	0.00968417	0.0036447	0.00126167	0.00131044	0.00268684	0.00133168	0.00143803	0.00199168	0.00279818	0.00103541	0.00112799	0.00124138	0.00223285	0.00157507	0.00187627	0.00124406	0.00173529	0.00299106	0.00143146	0.00211185	0.00244493	0.00187829	0.00163706
g__Natronoflexus	0.00203974	0.00643008	0.0020405	0.00174546	0.000494714	0.00142932	0.00323899	0.000184059	0.00262628	0.000866408	0.00495079	0.00275949	0.000880517	0.00104471	0.00206394	0.00122462	0.00129824	0.00103082	0.00173935	0.00184799	0.00177069	0.00152297	0.00321229	0.00225427	0.00162759	0.000595861	0.00339294	0.00230207	0.00445165	0.00121878
g__Breznakia	0.0023968	0.00234506	0.00186629	0.00167046	0.00381942	0.00133367	0.00184037	0.000849001	0.00163674	0.00344913	0.00232636	0.00188757	0.00293947	0.00165465	0.00182315	0.00158429	0.00258837	0.00165266	0.00278921	0.00157609	0.00172876	0.00147569	0.00254516	0.00190096	0.00209613	0.00225735	0.00225177	0.00228921	0.00170347	0.00186058
g__Bhargavaea	0.000896268	0.00285606	0.000546656	0.000565074	0.000839979	0.00129856	0.000681473	0.00311279	0.00472566	0.000952123	0.00182523	0.00107998	0.000612174	0.000663754	0.00468559	0.00901191	0.00548298	0.00120661	0.00327633	0.00286075	0.00538282	0.000560352	0.00134354	0.00210836	0.00175738	0.000525639	0.000894185	0.000821118	0.00096429	0.000564859
g__Aquibacillus	0.00153625	0.00314897	0.000934039	0.00115988	0.00110748	0.000917662	0.000861332	0.0029971	0.00394635	0.00133062	0.00208702	0.00125641	0.00141027	0.00173776	0.00366322	0.0065971	0.00590783	0.00121154	0.00259809	0.00230197	0.00430976	0.00104785	0.00182428	0.0014118	0.0013711	0.000954239	0.0014084	0.00098716	0.000998603	0.00086652
g__Tangfeifania	0.00185811	0.00266474	0.00244298	0.0024415	0.000905254	0.00276435	0.00290035	0.000410653	0.000812679	0.00182125	0.00174535	0.00184182	0.0024109	0.00129924	0.00211274	0.0011709	0.0013989	0.00213077	0.00164278	0.00190049	0.00173848	0.00209463	0.00261346	0.00272211	0.00373084	0.0016734	0.00227158	0.00258411	0.00325397	0.00243631
g__Lysobacter	0.00115244	0.000879446	0.00117389	0.000666246	0.000938864	0.000755397	0.000820774	0.0195156	0.00844424	0.000679638	0.000746699	0.00144276	0.000793783	0.00102722	0.00397103	0.00454659	0.000606576	0.001069	0.0011837	0.000377888	0.000587236	0.000791174	0.00191624	0.00126969	0.000729993	0.000469572	0.00155192	0.000999258	0.00154415	0.000829637
g__Stomatobaculum	0.00225093	0.0016408	0.00163196	0.00211635	0.00291933	0.00139807	0.00171328	0.000580233	0.0014937	0.00256637	0.001966	0.00283643	0.00253749	0.0022744	0.000972272	0.000800675	0.00213519	0.00246147	0.0031932	0.00161345	0.00216394	0.00270847	0.00259693	0.00235898	0.00213302	0.00196997	0.00206367	0.00228013	0.00170584	0.0023166
g__Serpentinicella	0.00184	0.00251114	0.00168329	0.00226389	0.00222009	0.00222248	0.00127025	0.00039867	0.00145656	0.00253561	0.00217638	0.00207944	0.00248322	0.00234978	0.00127807	0.000834365	0.00164564	0.00254891	0.002765	0.00180506	0.00166654	0.00362113	0.0026276	0.0018683	0.00196784	0.00177934	0.00220167	0.00187135	0.00205716	0.00316307
g__Candidatus_Termititenax	0.00215908	0.00268347	0.00203439	0.00206431	0.00113401	0.00306219	0.00258543	0.000460623	0.00281038	0.00150751	0.00131557	0.00175705	0.0018966	0.00272464	0.00178288	0.000848954	0.00147153	0.00250215	0.00251693	0.00225005	0.00143795	0.00297678	0.003214	0.00181011	0.00217961	0.00197514	0.00194933	0.00164562	0.00157743	0.00275591
g__Winogradskyella	0.00149502	0.00165829	0.00204779	0.0018739	0.000989971	0.00158138	0.00175544	0.00781305	0.0020895	0.00134374	0.00153201	0.0020348	0.00120782	0.00174957	0.00261298	0.0015102	0.00112714	0.00134961	0.00144404	0.00275657	0.00201382	0.00198943	0.0019899	0.0019493	0.00341338	0.00153839	0.00201644	0.00239	0.00212398	0.00159728
g__Eggerthellaceae_unclassified	0.00108015	0.00587783	0.00455744	0.00220643	0.00124846	0.00258588	0.00758278	0.00103152	0.00330664	0.000805258	0.00101618	0.00115625	0.00130923	0.00145509	0.00444813	0.0022485	0.00247664	0.000860694	0.00261454	0.00118246	0.00157428	0.000858702	0.000856431	0.00182845	0.00156816	0.00142218	0.00105826	0.000919051	0.000852953	0.000950523
g__Sedimentisphaera	0.00159963	0.00112869	0.000900263	0.00135785	0.00197416	0.000615723	0.00105235	0.00176377	0.00121731	0.00111858	0.00122177	0.00202489	0.00252671	0.00152479	0.000921537	0.00324113	0.000879377	0.00226572	0.000745052	0.000599816	0.00102934	0.00189212	0.0121244	0.000920061	0.00236555	0.00392096	0.00284052	0.00347217	0.00156973	0.00177295
g__Chlorobium	0.00205412	0.00167239	0.000910543	0.000839151	0.00118204	0.00105538	0.00105854	0.000651021	0.0010947	0.00123073	0.00178983	0.00291958	0.00278899	0.00265325	0.00158232	0.000827701	0.00143685	0.00252581	0.0011514	0.00100138	0.00169436	0.00126433	0.0113808	0.00117344	0.000980347	0.00405501	0.0030787	0.00347924	0.00155531	0.00145062
g__Gammaproteobacteria_unclassified	0.000262471	0.00212407	0.0117129	7.63945e-05	0.000411914	0.00765553	0.00773444	0.00534432	0.0033756	0.000130455	0.000432311	0.000752558	0.000459205	0.000305351	0.00154614	0.0104465	0.000554461	0.000348614	0.000419938	0.000565975	0.000186995	0.0011421	0.000344799	0.000512441	0.00119975	0.000414418	0.000425035	0.000429577	0.000145911	0.000993083
g__Verrucomicrobiales_noname	0.00173725	0.000930231	0.000719474	0.0019265	0.00206596	0.00153392	0.000565752	0.000198549	0.000677096	0.000978679	0.00135447	0.00371189	0.0026187	0.0119452	0.000719618	0.000325861	0.00339404	0.00622799	0.00209004	0.000308778	0.00160965	0.000916083	0.00356144	0.00095751	0.0011511	0.00162519	0.00227072	0.00210769	0.00125052	0.000864008
g__Tindallia	0.00243962	0.00178339	0.00175359	0.00204513	0.00261745	0.00164601	0.00163863	0.000457092	0.00151963	0.00197475	0.00199155	0.00219208	0.00193198	0.00245369	0.00150197	0.00111181	0.00211712	0.00246061	0.00309379	0.0018086	0.00204281	0.00210599	0.00317267	0.00191369	0.00185784	0.00201337	0.00192911	0.00258093	0.00227729	0.00186708
g__Anaerosporomusa	0.00235034	0.00288449	0.00132719	0.00273339	0.0025871	0.0012129	0.00117385	0.000914949	0.00122399	0.00230816	0.00351265	0.00185472	0.00205763	0.00171033	0.00273561	0.00071514	0.00180379	0.00154873	0.00211669	0.00201494	0.00312393	0.00229142	0.00210423	0.00160993	0.00258802	0.0018814	0.00223504	0.00144634	0.00192403	0.00226191
g__Francisella	0.00181802	0.00260171	0.000581995	0.00270988	0.000669086	0.00304318	0.000732184	0.000380839	0.00179085	0.00097916	0.000438185	0.00211595	0.00079224	0.0019529	0.00076163	0.00122821	0.0014167	0.00224447	0.00481497	0.000950182	0.000733022	0.00657568	0.000491392	0.000882434	0.00110701	0.00348866	0.00252328	0.000853701	0.00090212	0.0106479
g__Candidatus_Cloacimonetes_noname	0.00242085	0.00242232	0.0015257	0.00221384	0.00128398	0.00124264	0.00156454	0.000619619	0.00173101	0.00145411	0.00135572	0.00261408	0.00161155	0.00368397	0.00164135	0.000743664	0.00173407	0.00153336	0.00304688	0.00167886	0.00180067	0.00241795	0.00231407	0.00198489	0.0027858	0.00307525	0.00201154	0.00212709	0.00312792	0.00233781
g__Paraliobacillus	0.00123469	0.00223452	0.00085335	0.000839284	0.00110018	0.00109385	0.000798256	0.00261101	0.00437176	0.000894737	0.00241179	0.00106553	0.00124453	0.00105495	0.00338633	0.0075858	0.00532699	0.00119853	0.00189128	0.00249184	0.00364446	0.00130203	0.00205771	0.00153006	0.00134503	0.000956697	0.00104575	0.00201692	0.000816626	0.00159832
g__Marinifilaceae_noname	0.0014162	0.00619585	0.00167895	0.00137925	0.000730261	0.000872768	0.00244425	0.000772995	0.00280663	0.00138891	0.00225809	0.00219085	0.000646718	0.000400644	0.00288774	0.00194906	0.00171357	0.00120139	0.00446576	0.00272078	0.00192246	0.00140846	0.00215475	0.00207099	0.00346267	0.00105039	0.00212496	0.00254419	0.00178073	0.00131215
g__Oceanispirochaeta	0.00196596	0.00237933	0.00198275	0.00323369	0.00260354	0.00213984	0.00207779	0.000337038	0.00118295	0.00239163	0.00192338	0.00209361	0.00199608	0.00175953	0.00186469	0.000816084	0.00209718	0.00248462	0.00217463	0.00146468	0.00144926	0.00260103	0.00262381	0.00133601	0.00151467	0.00197723	0.0018903	0.00200225	0.00192806	0.00323147
g__Petrocella	0.00258782	0.00188976	0.00124677	0.00198659	0.00272615	0.00179521	0.00136773	0.000910929	0.00195582	0.002128	0.00238848	0.00226365	0.00235361	0.00164647	0.001477	0.000627629	0.00254409	0.00273759	0.00197786	0.00206519	0.0018317	0.00174713	0.00248361	0.00210258	0.00196368	0.00170932	0.00230017	0.00256165	0.00165483	0.00187441
g__Falsibacillus	0.00065245	0.0032742	0.000313673	0.00031544	0.000312196	0.000566626	0.000372496	0.00344097	0.00627794	0.000637375	0.00228231	0.000779191	0.000431519	0.000163209	0.00559964	0.00792999	0.00696061	0.000804105	0.0021191	0.00236665	0.00594985	0.000371533	0.00165554	0.00134637	0.0019504	0.000406453	0.000450813	0.000502195	0.000373211	0.000299327
g__Methylomusa	0.00191933	0.0029633	0.00156333	0.0021461	0.00251586	0.00138798	0.00135762	0.00061633	0.0019639	0.00205633	0.00203692	0.00126107	0.00104268	0.00176713	0.00250271	0.000607923	0.00120702	0.00162366	0.0022409	0.00198584	0.00262697	0.00408715	0.00192777	0.00159053	0.00211479	0.0034666	0.00144514	0.00143433	0.00180101	0.00325272
g__Ralstonia	0.000911468	0.000632849	0.00109625	0.000395424	0.00052083	0.00128805	0.000870655	0.017209	0.00594042	0.000419652	0.000971747	0.00200129	0.000808804	0.00130654	0.00339738	0.00550448	0.000464605	0.00106899	0.000673761	0.000618382	0.000572002	0.00070313	0.0015929	0.000447279	0.00110852	0.00078	0.0019773	0.00195253	0.00219831	0.000940662
g__Asaccharospora	0.00210051	0.00147818	0.00175492	0.0022915	0.00387431	0.00207644	0.00193664	0.000641335	0.00163049	0.00195975	0.00168824	0.00163981	0.00296045	0.00176383	0.00234046	0.000652077	0.00123111	0.00234901	0.00456427	0.00194133	0.00150122	0.00207281	0.00190381	0.00167692	0.0018057	0.00142333	0.00122389	0.00185927	0.00171049	0.0018548
g__Facklamia	0.00212622	0.00137313	0.00161899	0.00257568	0.00259233	0.00173542	0.00134035	0.00024	0.00166043	0.00240447	0.00234367	0.0022602	0.00187814	0.00205413	0.00115858	0.00127017	0.00189311	0.00239705	0.00265882	0.00128781	0.00168245	0.00176143	0.00211507	0.0022667	0.00200795	0.00153507	0.0025268	0.00251098	0.00224347	0.00226147
g__Senegalia	0.00225425	0.00210708	0.00196556	0.00178564	0.00213386	0.00231406	0.00162252	0.000429733	0.00252108	0.00230001	0.00229194	0.00174806	0.00193582	0.0021741	0.00116908	0.000784998	0.00236494	0.00208073	0.00237613	0.00173202	0.00192702	0.00184229	0.00192378	0.00172842	0.00167213	0.00207749	0.00229184	0.00220601	0.00189716	0.00183835
g__Ammoniphilus	0.00139105	0.00230363	0.000699015	0.00103095	0.00108539	0.00141704	0.000463764	0.0023584	0.00402642	0.00154058	0.00213444	0.00168532	0.00135651	0.00124681	0.00334516	0.00576537	0.00378096	0.00159393	0.00195744	0.00175593	0.00381098	0.00089778	0.00138777	0.00190824	0.00190642	0.00164846	0.00133758	0.00143714	0.000984466	0.0011448
g__Arcticibacter	0.000735781	0.00159011	0.00171248	0.000907645	0.000659491	0.00105702	0.00171911	0.0145245	0.00769078	0.000872562	0.000765265	0.0017014	0.000601957	0.000328336	0.0026629	0.00544282	0.000569125	0.000526743	0.000477315	0.00160312	0.000924668	0.00103739	0.000780132	0.00161843	0.00235436	0.000819262	0.000577854	0.00108775	0.0010138	0.000951723
g__Pelagibacterium	0.000299558	0.000516721	0.000227041	0.000332508	0.000187715	0.000501886	0.000206558	0.0358954	0.00589969	0.00010197	0.000212357	0.000626398	7.99274e-05	0.000454908	0.00269002	0.00271127	0.000824188	0.000624857	0.00106017	0.000220743	0.000188454	0.000128527	0.000407958	0.00058438	0.000461591	0.000325296	0.000313013	0.000438031	0.00028827	0.000125125
g__Thermosediminibacter	0.00208571	0.00178047	0.00182305	0.00228221	0.00197162	0.00162983	0.00166246	0.000500219	0.00155738	0.00205033	0.0025807	0.00163874	0.00191991	0.00185887	0.00187694	0.000984035	0.00216088	0.00200775	0.00191408	0.00179987	0.00204011	0.00169747	0.00215897	0.00238264	0.00185958	0.00202322	0.00249956	0.0020673	0.00224643	0.00171653
g__Mesotoga	0.00178803	0.00157424	0.0010648	0.00152526	0.00147723	0.000845786	0.00143893	0.0138676	0.00104551	0.00134521	0.00118923	0.0012838	0.00147889	0.00121265	0.00219904	0.000580052	0.00136038	0.0017094	0.00112875	0.000844466	0.000960427	0.00170411	0.00325668	0.00128988	0.00119633	0.00117726	0.00294006	0.00175526	0.00170209	0.00178612
g__Comamonadaceae_unclassified	5.444e-05	0.000176596	0.000125559	6.56248e-06	8.54462e-06	0.000288758	0.00013293	0.032975	0.00744161	2.58991e-05	2.43151e-06	0	2.73653e-06	8.88397e-06	0.00624198	0.0080039	0.000101915	1.8436e-05	7.50835e-05	0.000237415	6.9794e-05	1.29918e-05	2.72516e-05	0	2.42105e-05	3.88819e-05	0.000188608	1.03034e-05	0.000263447	1.91728e-05
g__Granulicatella	0.00255224	0.00401611	0.00149426	0.00181303	0.00340074	0.00140809	0.0018062	0.000974631	0.00195885	0.00217996	0.00182545	0.00190934	0.00197771	0.00144726	0.00152128	0.00117883	0.00196609	0.00179182	0.00272608	0.00183462	0.00201012	0.00159857	0.0014414	0.00182545	0.00179615	0.00131744	0.00207601	0.00165927	0.00171897	0.00131459
g__Candidatus_Saccharimonas	0.000663702	0.00351949	0.0051481	0.000830906	0.000672241	0.00359399	0.00482405	0.00173848	0.00376252	0.00125081	0.000659641	0.00100516	0.00133544	0.00124489	0.00238942	0.00237755	0.00202267	0.00106781	0.00510588	0.0023363	0.00144449	0.000989767	0.00050282	0.00141821	0.00117487	0.00109041	0.00163233	0.000951077	0.00102712	0.000652153
g__Solitalea	0.00117325	0.0013793	0.00211066	0.00209652	0.000620077	0.00202716	0.00182894	0.0048851	0.00197147	0.00151116	0.000789887	0.00186626	0.00120166	0.00169151	0.00185502	0.00197548	0.00100415	0.00113507	0.0012438	0.00326439	0.0022467	0.0020881	0.00186202	0.00146584	0.0049991	0.000434577	0.00216549	0.00190339	0.00153467	0.00185695
g__Caldibacillus	0.0011036	0.00311181	0.00147124	0.00102245	0.00192781	0.00200858	0.00133952	0.00128593	0.00693982	0.00197225	0.00137579	0.00115749	0.00104641	0.00104038	0.00247147	0.00382798	0.0029842	0.0012065	0.00203923	0.00161476	0.00255912	0.00124525	0.00158947	0.00137604	0.00194574	0.00102329	0.00197343	0.00114607	0.00119044	0.0010652
g__Spirochaeta	0.00206432	0.0019685	0.00139968	0.00175229	0.00210801	0.00112336	0.00150816	0.00053392	0.00102808	0.00198182	0.00130415	0.00241384	0.00124839	0.00245964	0.00136954	0.000822089	0.00156336	0.00265316	0.00195903	0.00148234	0.00163701	0.0022804	0.00402046	0.00173267	0.00165381	0.00247366	0.00262486	0.00179983	0.0023907	0.00269773
g__Thermotoga	0.00193546	0.00218579	0.0016786	0.00282259	0.00186678	0.00193291	0.00153568	0.000691256	0.00145601	0.00160742	0.00157916	0.00178822	0.0021876	0.00187381	0.00155382	0.000832755	0.00168197	0.00162318	0.00273342	0.00187374	0.00215736	0.00135991	0.00265875	0.00154435	0.00218221	0.00120182	0.00293213	0.00200288	0.00236893	0.00219222
g__Alloscardovia	0.00161795	0.00160804	0.00122703	0.00163519	0.00133105	0.007261	0.00102683	0.00116775	0.0039013	0.00217661	0.00113011	0.00201164	0.00156527	0.00243752	0.00198274	0.00102159	0.00185666	0.00115453	0.00277615	0.00120239	0.00124412	0.00121748	0.00158829	0.000974345	0.00200386	0.00200257	0.00225337	0.0014155	0.00150114	0.00144874
g__Serratia	0.000921158	0.00309103	0.00324707	0.00106737	0.00105303	0.00166333	0.00222065	0.0108088	0.00388179	0.000413558	0.000855536	0.000851953	0.000996735	0.000774177	0.00140696	0.00580267	0.000854532	0.00181816	0.000639872	0.0010784	0.000721442	0.00130147	0.00128092	0.0008773	0.00121341	0.00174934	0.00107744	0.00148983	0.00125279	0.00131689
g__Pseudoruegeria	0.00229304	0.00499453	0.00197412	0.00169444	0.000160759	0.0013552	0.00286177	0.00548093	0.00317927	0.00188138	0.000791754	0.0027203	0.00122891	0.000720599	0.00174806	0.00204847	0.000898281	0.000485254	0.000671734	0.00185249	0.00357705	0.00106508	0.000765411	0.0016219	0.00270926	0.000424971	0.00191255	0.00101692	0.00222859	0.00123945
g__Methylobacterium	0.00142072	0.00124251	0.00103229	0.00134455	0.00138849	0.00145958	0.000894067	0.00620018	0.00265795	0.00160446	0.00112475	0.00197005	0.00139303	0.00332158	0.002067	0.00146582	0.00135604	0.00293451	0.00187894	0.000869781	0.001075	0.000732906	0.00201173	0.00120588	0.00183429	0.0035302	0.00292815	0.00169219	0.00223307	0.000621239
g__Haloimpatiens	0.00163193	0.00191544	0.0017665	0.00153065	0.00211323	0.0015841	0.00128066	0.000641955	0.00142976	0.00305046	0.00207938	0.00173106	0.00232125	0.00207079	0.00209875	0.000855332	0.00170369	0.00170685	0.00193071	0.00206281	0.00176402	0.00182026	0.00160508	0.00205034	0.00202971	0.00274354	0.00210928	0.00196421	0.00218366	0.00150145
g__Lacunisphaera	0.0038369	0.000324442	0.000312555	0.000712543	0.000345661	0.00093309	0.000339456	9.99862e-05	0.000235742	0.000401098	0.00235138	0.0115364	0.00345707	0.00405234	0.000899239	0.000163341	0.000958192	0.00315942	0.00134927	0.000178704	0.000583284	0.000791891	0.0037948	0.000508102	0.000419035	0.00110415	0.00373194	0.00483306	0.00277208	0.000893425
g__Ignavibacteriae_noname	0.00189507	0.00222055	0.00137856	0.00189716	0.00128722	0.0012328	0.00147155	0.000696273	0.000980888	0.00154185	0.00195404	0.00249662	0.0017131	0.00316464	0.00152215	0.000852884	0.00260823	0.00460776	0.0022812	0.00143067	0.00125157	0.00151472	0.00201006	0.00179491	0.00130231	0.00147915	0.00266362	0.00212146	0.00239742	0.0012931
g__Thermosinus	0.0016447	0.00345265	0.000823242	0.00287918	0.0022641	0.00122332	0.000569027	0.000980121	0.00120228	0.00180345	0.00306678	0.00133896	0.00129486	0.00173242	0.0028042	0.000535678	0.0010975	0.00151981	0.00253251	0.0016666	0.00318251	0.00236547	0.00176784	0.00178562	0.00245954	0.00241299	0.00146049	0.00114047	0.00184081	0.00204527
g__Asaccharobacter	0.00116326	0.00524215	0.00235672	0.0018695	0.00146366	0.00170145	0.0043297	0.000801214	0.00241235	0.00161308	0.00133486	0.000983004	0.00130873	0.00186593	0.00425297	0.00172786	0.00243214	0.00156971	0.00231738	0.00101513	0.00153196	0.000970702	0.00118185	0.00131389	0.0015673	0.00106457	0.00162116	0.00133365	0.00138928	0.000944231
g__Anaeromicrobium	0.00157746	0.00141189	0.00183836	0.00201432	0.001804	0.00167866	0.00160547	0.000403427	0.00188868	0.00157037	0.00318635	0.00184584	0.0017424	0.00218485	0.0025066	0.000656439	0.00192303	0.00151197	0.00222154	0.00206845	0.00183374	0.00183196	0.00206961	0.00235882	0.00198102	0.00186065	0.00200203	0.00197189	0.00152194	0.00153457
g__Salipiger	0.000610468	0.00119031	0.00108062	0.00082169	0.000743344	0.000762611	0.00152359	0.0175781	0.00871397	0.000668594	0.000877957	0.000620024	0.000774445	0.000778643	0.0026978	0.00455184	0.000749061	0.000812215	0.000944204	0.0009415	0.000799442	0.00070917	0.00060675	0.000700135	0.000835247	0.000769211	0.00063834	0.000652669	0.000620918	0.000641394
g__Sinomicrobium	0.00103258	0.00152506	0.00118953	0.00116697	0.00103676	0.00162847	0.00140473	0.0124867	0.00309542	0.00119138	0.000924676	0.000918123	0.000910414	0.00119082	0.00238315	0.00333976	0.00128924	0.000894508	0.00108299	0.00126229	0.00153977	0.0015344	0.00144462	0.00110618	0.00152483	0.00183856	0.000877112	0.00153664	0.00192662	0.00107189
g__Formosa	0.00189623	0.00208479	0.00188049	0.00203465	0.00103471	0.00211659	0.00230825	0.00433313	0.00140467	0.00206926	0.000963031	0.00111986	0.00143984	0.00175165	0.00222197	0.0020229	0.00133381	0.00122828	0.00200786	0.00112594	0.00163039	0.00156572	0.0017494	0.00197338	0.00201904	0.00232071	0.00195526	0.00118497	0.00175491	0.00167552
g__Filimonas	0.00169539	0.00143346	0.00135104	0.0015923	0.00103186	0.000987103	0.00137022	0.00701961	0.00335498	0.00160116	0.00167782	0.00135239	0.00146104	0.000967758	0.00204598	0.00281338	0.00121987	0.00112829	0.0012238	0.00174784	0.00158781	0.0015551	0.00293478	0.00105328	0.00181812	0.00168336	0.00164291	0.00165427	0.00140319	0.00162505
g__Petrotoga	0.00156926	0.00206279	0.00232761	0.00205586	0.0012218	0.00173741	0.00242784	0.000733838	0.00196362	0.00151728	0.00170368	0.00185326	0.00159172	0.00195716	0.00214655	0.000957847	0.00252033	0.00153137	0.00160156	0.0020025	0.00193254	0.00146543	0.00172839	0.00147675	0.00182479	0.0026707	0.00186801	0.00179431	0.00177325	0.00180326
g__Hungateiclostridiaceae_noname	0.00241789	0.00145519	0.00139577	0.00214538	0.00468906	0.00130979	0.00124699	0.000606347	0.00135446	0.0034714	0.00228415	0.00189145	0.00183666	0.00214367	0.000810196	0.000465732	0.00167618	0.00232666	0.00189187	0.000696456	0.00146815	0.00185873	0.00179104	0.00175009	0.00166832	0.00139379	0.00165342	0.00254607	0.00163413	0.0019269
g__Nonlabens	0.00143654	0.00195906	0.00212641	0.00159798	0.000768347	0.001914	0.00150992	0.00566746	0.00204816	0.000463666	0.000830734	0.00145996	0.00161428	0.00205271	0.00156507	0.0014559	0.00108222	0.00109661	0.00127489	0.00149543	0.00170484	0.00166205	0.00157952	0.00249788	0.00371403	0.000890441	0.00267049	0.0017189	0.00255386	0.0013936
g__Polaromonas	0.000404258	0.000409689	0.000122699	0.000283349	6.04687e-05	0.00136102	0.00020799	0.0270496	0.00762753	0.000190525	0.00042126	0.0004306	0.000149224	0.000339532	0.00467051	0.00596435	0.000158064	0.000367789	0.000572491	0.000317802	0.000123576	0.00022379	0.000263539	0.000444454	0.000247901	0.000290913	0.000201836	0.000297275	0.000290621	0.000145594
g__Andreesenia	0.00151271	0.00102517	0.00152892	0.00176411	0.00302008	0.00193081	0.00152526	0.000430877	0.0024106	0.00211437	0.00182684	0.00184799	0.00199597	0.00158298	0.00139268	0.00167029	0.00132516	0.00198839	0.0022008	0.00202466	0.0013213	0.00272833	0.00155397	0.0012423	0.00207649	0.00145714	0.00161894	0.00109961	0.00192127	0.00341063
g__Alkalibacter	0.00196507	0.00175695	0.00147637	0.00183942	0.00218572	0.00178933	0.00153834	0.000372399	0.00162312	0.0022438	0.00260744	0.00203811	0.00183573	0.00199524	0.00180637	0.00100737	0.001592	0.00222627	0.00228188	0.00137368	0.0019142	0.00153733	0.00202528	0.00178352	0.00184577	0.00169972	0.00218862	0.00181233	0.00160086	0.00128382
g__Rhodovulum	0.000486531	0.000276926	0.000131824	0.000168332	0.000464978	0.00039977	0.00014161	0.0267059	0.0108207	0.000136154	0.000156335	0.000242471	9.59548e-05	0.00112882	0.00192851	0.00533314	0.000183023	0.000356986	0.000373678	9.39273e-05	0.000166088	3.8826e-05	0.000245326	0.000290119	0.000307534	0.000580893	0.000280973	0.000990316	0.000389009	0.00018276
g__Xinfangfangia	5.08461e-05	0.000181431	6.16087e-05	2.50131e-05	2.7088e-05	4.62457e-05	8.12163e-05	0.0290681	0.0119494	5.00798e-05	1.76321e-05	5.37708e-05	6.84105e-06	2.20028e-05	0.00236739	0.00805959	0.000113126	4.89685e-05	0.000116323	0.000187955	9.9985e-05	1.29496e-05	5.65547e-05	7.97591e-05	5.51363e-05	2.19193e-05	3.58356e-05	2.36324e-05	5.87008e-05	6.04272e-05
g__Limimaricola	0.000170313	0.000135654	0.000182143	5.2634e-05	4.29986e-05	0.000146266	0.000161158	0.0307099	0.0134167	3.70133e-05	9.54158e-05	0.000174052	4.54337e-05	8.87941e-05	0.00208978	0.00389644	8.13811e-05	3.92302e-05	8.6403e-05	0.000174757	5.73441e-05	9.68565e-05	4.87434e-05	0.000138319	5.57344e-05	2.46435e-05	3.43366e-05	6.25929e-05	0.000134063	9.29671e-05
g__Kallipyga	0.0015551	0.00138479	0.00120985	0.00205298	0.00214876	0.00117008	0.00145364	0.000774878	0.00138179	0.00214454	0.00220452	0.00198201	0.00196997	0.00226649	0.00107571	0.000817395	0.00183029	0.00214576	0.00274818	0.000968632	0.00176417	0.00198827	0.00211088	0.00181729	0.0021024	0.0017919	0.00198313	0.00227325	0.00142768	0.00197743
g__Herbaspirillum	0.000477166	0.00159524	0.000999503	0.000569107	6.0601e-05	0.00305446	0.0008284	0.018536	0.00572026	0.000264892	0.000346815	0.00105603	0.000238597	0.000729842	0.00293692	0.00296247	0.0011164	0.000463546	0.000898066	0.00037612	0.000936106	0.000308125	0.00133809	0.00101088	0.000527788	0.00028011	0.0015743	0.00104192	0.00181926	0.000378595
g__Xylella	0.000324678	0.00512597	0.00116653	0.000421889	0.000131983	0.000156686	0.00210532	0.00249823	0.00297547	7.1971e-05	0.000587251	0.000323151	8.342e-05	0.000159021	0.00252788	0.00389839	0.00360769	0.00101999	0.00443033	0.00158457	0.0012036	0.000291009	0.000228926	0.00849224	0.00664448	2.46162e-05	0.00101482	0.000743056	0.000135987	0.000350178
g__Luteimonas	0.000270383	0.000198903	0.000899391	0.000652171	0.000127666	0.000592006	0.00133172	0.0237792	0.0106854	0.000223985	0.000561391	0.00034259	0.000176602	0.000488843	0.00294913	0.00480502	0.000362951	0.000355329	0.000300464	0.00026871	0.000183918	0.000150629	0.000369072	0.000353655	0.00030624	0.000209711	0.000258244	0.000271865	0.000322749	0.000314423
g__Faecalibaculum	0.00219479	0.00209703	0.00107911	0.00184283	0.00210374	0.00150611	0.0012718	0.000401948	0.00176708	0.00167731	0.00197879	0.00211774	0.0019726	0.00171736	0.00180262	0.000701807	0.00280667	0.00218197	0.00134473	0.00115267	0.00193409	0.00167138	0.00166254	0.00175196	0.00140203	0.00153293	0.00233398	0.00225025	0.00168811	0.0020915
g__Mageeibacillus	0.00220147	0.00141307	0.00177085	0.00227474	0.00210701	0.00108737	0.00127265	0.000483893	0.00108439	0.00195313	0.0018624	0.00173119	0.00183575	0.00205472	0.00129582	0.000491282	0.00188621	0.00153899	0.00158649	0.0022954	0.0015985	0.00137488	0.00168069	0.00226386	0.00185185	0.00320489	0.00173483	0.00212516	0.00208154	0.0017241
g__Inediibacterium	0.0017294	0.00276557	0.00160158	0.00170596	0.00146406	0.00121665	0.00140945	0.00061638	0.00226854	0.00197443	0.0023888	0.00130728	0.00139654	0.0013868	0.00228909	0.00161979	0.00228076	0.00141999	0.00237724	0.00188901	0.00191245	0.00128276	0.000927578	0.00223489	0.00252778	0.00211465	0.00151887	0.00123884	0.00145426	0.00151349
g__Xanthomonadaceae_noname	0.000560847	0.000333924	0.000401562	0.000472182	0.000233958	0.000971404	0.000378647	0.0221811	0.00826597	0.000407273	0.000335601	0.000392413	0.000289545	0.000258613	0.00322422	0.00452639	0.000525937	0.000959846	0.00158039	0.000643657	0.000350279	0.000527953	0.000982277	0.00021301	0.00033968	0.000262302	0.000530585	0.000568557	0.000465958	0.00061381
g__Macrococcus	0.00143356	0.00214365	0.00143898	0.0015067	0.00115328	0.00105676	0.00128069	0.00406158	0.00144985	0.00155031	0.00151878	0.00167451	0.00130367	0.00211839	0.0017204	0.00250741	0.00246543	0.00149058	0.00236399	0.00127735	0.00154645	0.00188365	0.00186798	0.00143117	0.00171888	0.000993041	0.0016839	0.00171184	0.00130456	0.00200031
g__Telmatospirillum	0.000906265	0.000331964	0.000475389	0.000904021	0.000390775	0.00166227	0.000335336	0.00299751	0.000978843	0.000393137	0.000389816	0.000673993	0.000718	0.0144086	0.00113604	0.000835554	0.000575867	0.0113546	0.00178552	0.000379358	0.000567073	0.000563765	0.00131679	0.00151599	0.00213089	0.00140349	0.000436846	0.000820664	0.000644547	0.000405328
g__Lentibacillus	0.000704137	0.00262744	0.00116441	0.000715858	0.000725114	0.00146424	0.000815871	0.00282844	0.00406491	0.000866241	0.000970438	0.00135695	0.00080799	0.00100161	0.0036527	0.00506103	0.00488758	0.000857259	0.00209731	0.00176154	0.00317418	0.000613371	0.000711208	0.00167158	0.00162748	0.00138165	0.00126274	0.000723547	0.00103703	0.000635285
g__Candidatus_Arthromitus	0.00258132	0.00253663	0.000854394	0.0018391	0.00205586	0.000997089	0.000573184	0.000487719	0.00121434	0.00226771	0.00185142	0.00210862	0.00212337	0.00166742	0.000941649	0.000453473	0.00170846	0.00201221	0.00190763	0.00158687	0.00128892	0.0025271	0.0017111	0.00110864	0.00147654	0.00164081	0.00247765	0.0020649	0.00197965	0.00299105
g__Caenispirillum	0.00161186	0.000747328	0.000709585	0.00130932	0.000576651	0.00141335	0.000518816	0.000433847	0.000260523	0.000773424	0.000600533	0.000783332	0.000732706	0.0123576	0.00121313	0.000910163	0.00160296	0.00972987	0.00302799	0.000538108	0.00043366	0.000562632	0.00191019	0.00142511	0.00271504	0.00126373	0.000524082	0.00089439	0.00100121	0.00039126
g__Alkalitalea	0.00189436	0.00644987	0.00125785	0.00130571	0.000549068	0.00094897	0.00237458	0.000126078	0.00266229	0.000485202	0.00397304	0.00120016	0.00122954	0.0010874	0.000778007	0.000846146	0.00177137	0.000845826	0.00174927	0.000838174	0.00187474	0.000864296	0.00180617	0.00173926	0.00107755	0.000735588	0.00406441	0.00185678	0.00376131	0.000779516
g__Inordinaticella	0.00179499	0.00120993	0.00088388	0.0015104	0.000987248	0.00108378	0.000853732	0.000637983	0.00120584	0.00145392	0.00106432	0.00306407	0.00173137	0.00149147	0.000730651	0.000751465	0.00304373	0.00208287	0.00184386	0.0019151	0.00114291	0.00198245	0.00248739	0.00106251	0.00185806	0.00162571	0.00254051	0.00334657	0.00334787	0.00214211
g__Candidatus_Moranbacteria_noname	0.000931277	0.00273201	0.00133903	0.00137829	0.000542729	0.00109762	0.00103085	0.00269185	0.00434725	0.00145603	0.0013289	0.00124209	0.00158829	0.00215254	0.00128247	0.00106891	0.00206696	0.00116696	0.00222881	0.00154681	0.00203909	0.00174543	0.00120049	0.00155094	0.0022459	0.00197087	0.00178669	0.00111197	0.00230715	0.00161204
g__Candidatus_Uhrbacteria_noname	0.00108745	0.00303642	0.00334025	0.00136346	0.00111439	0.00273827	0.00320357	0.000504465	0.0022987	0.00085407	0.000827471	0.00140752	0.00134495	0.00218052	0.002155	0.00134324	0.00195266	0.00134482	0.00167028	0.00213572	0.00123912	0.00126741	0.001518	0.00155557	0.0017436	0.00139125	0.00176137	0.00140563	0.00164955	0.00120275
g__Pantoea	0.00151801	0.00780744	0.000877273	0.000888669	0.00178742	0.00165472	0.000856447	0.00491673	0.00191071	0.00115966	0.000966721	0.00171021	0.00131786	0.00129304	0.00142864	0.00144651	0.00139831	0.00117302	0.00133757	0.00129893	0.000899715	0.00130145	0.00195531	0.00135778	0.000815212	0.000849568	0.00141618	0.00118355	0.00264101	0.00144214
g__Pseudosphingobacterium	0.000720381	0.000866532	0.00120751	0.00107392	0.00039681	0.000273474	0.00115151	0.0119247	0.00710815	0.000547702	0.000469056	0.000549421	0.00108765	0.000681512	0.0020403	0.00617153	0.000710279	0.000851002	0.000231557	0.00166069	0.00114887	0.00140844	0.000482273	0.000978033	0.00232293	5.51573e-05	0.000792602	0.00122792	0.000976767	0.00132728
g__Odoribacteraceae_unclassified	0.00206027	0.00191608	0.00175936	0.00222437	0.00124488	0.00244697	0.0026484	0.000535555	0.000789705	0.00135296	0.00126967	0.00103286	0.0021317	0.00163759	0.000872792	0.000501374	0.000976773	0.00174519	0.00168796	0.00204655	0.00210656	0.00241186	0.00130337	0.00206672	0.00325088	0.00288925	0.00120714	0.00125722	0.0010558	0.00180556
g__Turicimonas	0.00240555	0.000534831	0.000558526	0.000416445	0.000315433	0.000710698	0.000405259	0.000239224	0.000472751	0.000807584	0.00203823	0.00480277	0.0013371	0.00109154	0.000389929	0.00129639	0.00057268	0.00211113	0.00153802	0.000436277	0.000763682	0.00221054	0.00274751	0.000534721	0.000481624	0.0034211	0.00492405	0.00497977	0.0052509	0.00243343
g__Anaerolineales_noname	0.00222868	0.00113572	0.00135313	0.00220859	0.0021948	0.00185395	0.00148069	0.000405116	0.00122198	0.001702	0.00208282	0.00153521	0.00219695	0.00234873	0.00113706	0.000617358	0.00141526	0.00182099	0.0018914	0.00118629	0.00174444	0.00184683	0.00189627	0.00131777	0.0016125	0.00125939	0.00172726	0.00221297	0.00224817	0.00231217
g__Thermincola	0.00205828	0.00136016	0.00127563	0.00158256	0.00226159	0.00124619	0.00096552	0.000666019	0.00135999	0.00182048	0.00185118	0.00170974	0.00192745	0.00272782	0.00146112	0.000838497	0.00172124	0.00203079	0.00271185	0.00128279	0.001288	0.00168828	0.00223277	0.00136767	0.00207739	0.00196873	0.00224173	0.00158255	0.0016501	0.00119449
g__Ileibacterium	0.00207767	0.00185823	0.00276754	0.00132755	0.00120911	0.00101227	0.00254225	0.000591704	0.00229783	0.00232202	0.00172646	0.00143726	0.00132246	0.00163601	0.00116468	0.00158761	0.00203467	0.00113409	0.00102503	0.00124511	0.00124471	0.00316023	0.00115982	0.00130912	0.00159584	0.00139153	0.00203375	0.00183418	0.00174719	0.00215626
g__Rhodospirillales_noname	0.00148684	0.000548479	0.000878409	0.00129095	0.00063203	0.00154915	0.000554643	0.00171979	0.00135434	0.000413232	0.00083349	0.00120768	0.000811273	0.00826856	0.00145139	0.00251471	0.00148519	0.00739344	0.00223081	0.000602684	0.000759718	0.000581338	0.00167585	0.00129984	0.00217933	0.00223932	0.00114642	0.00138495	0.000859064	0.000483184
g__Haemophilus	0.00150302	0.00260914	0.00102896	0.00109035	0.00335072	0.00115089	0.00125573	0.00254862	0.0017513	0.000958916	0.0012242	0.00139329	0.00128402	0.00134115	0.000864861	0.00163121	0.00149863	0.00139347	0.00200276	0.00114639	0.00149157	0.00335307	0.00130029	0.0014607	0.00207972	0.00114583	0.001981	0.00124081	0.00170679	0.0029639
g__Emticicia	0.00109435	0.00247036	0.00175042	0.00113447	0.000523689	0.00104712	0.00156161	0.00830835	0.00296401	0.000933686	0.0015822	0.00179225	0.000832242	0.000802644	0.00205994	0.00139432	0.000802487	0.000937634	0.00100494	0.00165144	0.00169843	0.00113563	0.00169992	0.00119855	0.00122006	0.00135259	0.00187157	0.00135269	0.00161431	0.00146842
g__Lascolabacillus	0.00137144	0.00233102	0.00292197	0.00182267	0.00184089	0.00255755	0.00254924	0.000374145	0.000634109	0.00071397	0.00141131	0.00173452	0.000566798	0.000721992	0.00193479	0.000969732	0.000916506	0.00137643	0.00128487	0.00271642	0.00260952	0.00226436	0.00103415	0.00202953	0.00216516	0.001246	0.00115637	0.00151916	0.00201279	0.00239474
g__Algibacter	0.00117063	0.00228354	0.00149273	0.00183155	0.00144087	0.00197167	0.00151104	0.00539816	0.00164961	0.001152	0.00089531	0.00124204	0.00132702	0.00122793	0.00185672	0.00189527	0.00183337	0.000786313	0.00110685	0.00238245	0.00161513	0.00121253	0.00103173	0.00166989	0.00186285	0.00153763	0.00145472	0.00175485	0.00136785	0.000951989
g__Nostoc	0.00176224	0.00111782	0.00146082	0.00130405	0.00111889	0.000728003	0.000917633	0.00790196	0.00195041	0.00158572	0.000758008	0.000986767	0.00107729	0.00239529	0.00236971	0.00223622	0.00093664	0.00245789	0.00151016	0.00115368	0.00126894	0.00109591	0.00409305	0.000771186	0.00139839	0.000883791	0.000569902	0.000923796	0.000759509	0.00136437
g__Candidatus_Aminicenantes_noname	0.00155035	0.00136159	0.00117287	0.00140997	0.0010591	0.000858868	0.00137421	0.000612747	0.000995964	0.0019331	0.00183979	0.00172671	0.00158703	0.00140217	0.00159927	0.000577879	0.00125191	0.00180993	0.0012247	0.00138648	0.00345235	0.00234282	0.00241431	0.00192031	0.00154145	0.00317589	0.00152177	0.00200178	0.00174016	0.00186177
g__Thermovenabulum	0.00160945	0.000847404	0.00238474	0.00236861	0.00162898	0.00186105	0.00172849	0.000205076	0.00104192	0.00079284	0.00154336	0.00141136	0.00194319	0.00298319	0.00102395	0.000596758	0.00121311	0.00187588	0.00134185	0.00179954	0.00134455	0.00187049	0.00248915	0.00113089	0.00134724	0.00130269	0.00191167	0.00207157	0.00311596	0.00191851
g__Siphonobacter	0.00154937	0.000917961	0.00635063	0.000892382	0.00150423	0.000646266	0.00590481	0.00553219	0.0025195	0.00179682	0.000815119	0.000854536	0.00115186	0.000925686	0.00128338	0.00127463	0.000876703	0.00132235	0.000532766	0.000838854	0.00109956	0.00124001	0.000888319	0.00122534	0.000916138	0.00102057	0.00133278	0.000829659	0.00150054	0.00115482
g__Desulfofundulus	0.0017514	0.00149553	0.00118127	0.00204814	0.00190185	0.00101649	0.00123678	0.000250125	0.00104146	0.00166815	0.00224455	0.00198649	0.002043	0.00309699	0.00154139	0.000423826	0.00164186	0.00158529	0.00209914	0.00220118	0.00124902	0.00168897	0.00209497	0.00111496	0.00129547	0.00144459	0.00187465	0.00237214	0.0016503	0.00140529
g__Jeotgalibaca	0.00186901	0.00122161	0.00116964	0.00142894	0.00186967	0.00125925	0.00126098	0.000376066	0.00151137	0.00201673	0.00182512	0.00172543	0.00191852	0.00155051	0.00144371	0.000743063	0.00168272	0.00213464	0.00202264	0.00162223	0.00165886	0.0020012	0.0021419	0.00123504	0.00175227	0.00116703	0.00246605	0.00180891	0.00162522	0.00211324
g__Psychrobacter	0.00121319	0.00312923	0.000658599	0.00134642	0.000746517	0.00143717	0.000710707	0.00654411	0.00297963	0.00119754	0.000822829	0.00127088	0.000842482	0.000892333	0.000975643	0.00332599	0.00298283	0.000537039	0.000880551	0.0020694	0.00137434	0.00224401	0.000821716	0.000974304	0.00221093	0.000608797	0.00124558	0.0011739	0.00096241	0.0022837
g__Chishuiella	0.000289484	0.00108985	0.00020593	0.000394756	0.000138889	0.000362565	0.000220193	0.0197821	0.00485337	0.000306211	0.000164521	0.000377284	0.000294148	0.000439967	0.00391384	0.00844263	0.000937587	0.000432739	0.000643557	0.000654481	0.000878773	0.000229579	0.000304539	0.000380831	0.000517105	0.000295578	0.000898691	0.000186775	0.000710654	9.95985e-05
g__Citrobacter	0.000889134	0.00143066	0.00158918	0.000557366	0.00189906	0.00104525	0.00136298	0.00467806	0.00362277	0.00107069	0.00128461	0.00117826	0.000724547	0.000891782	0.00300488	0.00217504	0.000962203	0.00145466	0.00239949	0.00153297	0.00096667	0.00320871	0.00101563	0.00130395	0.000840107	0.00101882	0.00127855	0.00137013	0.00126646	0.00239911
g__Thermobacillus	0.000937397	0.00199052	0.0010774	0.00141367	0.00090839	0.00110409	0.00105011	0.00251171	0.00260015	0.00161063	0.00194368	0.00159031	0.00157101	0.00118218	0.00383246	0.00303668	0.00292987	0.00129863	0.00147715	0.00145361	0.00241928	0.00106898	0.00114697	0.00126234	0.00134408	0.0010078	0.00111845	0.00119308	0.00101867	0.00105568
g__Fontibacillus	0.0011074	0.00149917	0.00135193	0.000960923	0.000839443	0.00106447	0.00155752	0.0034956	0.00343885	0.000894113	0.00146587	0.00139371	0.000801625	0.000969074	0.00214399	0.00572256	0.00260673	0.0011896	0.00117839	0.00171505	0.00253925	0.00108747	0.000994301	0.0011519	0.00143221	0.00103583	0.00103955	0.00113522	0.00113446	0.00113426
g__Curvibacter	0.000275575	0.000279337	0.000511397	0.000372041	0.000272349	0.000349384	0.000381726	0.0225554	0.00704589	0.000355128	0.000181166	0.000360846	0.000393999	0.000485898	0.00405721	0.00323561	0.000271901	0.000683165	0.000568137	0.0009148	0.000595612	0.000518577	0.000363558	0.000422153	0.000305391	2.90117e-05	0.000591692	0.000447343	0.000567926	0.000669363
g__Micavibrio	0.00121555	0.000579146	0.000886056	0.00131743	0.00057203	0.00160108	0.000582469	0.00117876	0.00327536	0.000319312	0.000688797	0.00129512	0.00104768	0.00609204	0.00150499	0.000954232	0.00220177	0.00625196	0.00275398	0.000692296	0.000689681	0.000385327	0.00162152	0.00171235	0.00275959	0.00159242	0.000759599	0.00132769	0.0016335	0.0005495
g__Streptobacillus	0.00112156	0.00145803	0.00192605	0.00140488	0.00122581	0.002298	0.00210977	0.000339497	0.00104163	0.00574472	0.000820177	0.00147241	0.00101516	0.00148623	0.000816256	0.00133016	0.00119318	0.00115651	0.00240497	0.000765266	0.00140569	0.00225852	0.00217285	0.00121673	0.00142374	0.000870064	0.0020559	0.00121403	0.00190909	0.00214392
g__Salinicoccus	0.00120791	0.00131482	0.00124888	0.000912888	0.00164697	0.00119446	0.00118481	0.00151496	0.00245191	0.00134713	0.00128579	0.00179368	0.00150891	0.00124846	0.00221984	0.00328564	0.0026776	0.00172391	0.00209695	0.00155562	0.00165903	0.000799512	0.00121663	0.00165686	0.00208067	0.00120789	0.0014395	0.00148744	0.00184697	0.000960039
g__candidate_division_Zixibacteria_noname	0.00115087	0.00177404	0.00232122	0.0020955	0.00131284	0.00111606	0.00215926	0.000479259	0.00112836	0.00135239	0.00139755	0.00171755	0.00154657	0.00179274	0.00151731	0.000957143	0.00116473	0.00116015	0.00189994	0.00189855	0.00119448	0.00167387	0.00339921	0.00161752	0.00162223	0.00146337	0.0017684	0.00155159	0.00155333	0.00198029
g__Gracilibacter	0.00155088	0.00169004	0.00134313	0.0013071	0.00211279	0.00127824	0.00117349	0.000472927	0.00168151	0.00188286	0.00188619	0.00168724	0.00145048	0.00200835	0.00190851	0.000993599	0.0018974	0.00147285	0.00182632	0.00143177	0.00216244	0.00166334	0.00208311	0.00119246	0.00163501	0.00128675	0.00157944	0.00176611	0.00191534	0.00135237
g__Syntrophaceticus	0.00203265	0.00166194	0.00128452	0.00142676	0.00220366	0.000865455	0.00118849	0.000746969	0.000694903	0.00195264	0.00283039	0.00216762	0.00198923	0.00183955	0.0017592	0.000796478	0.00179476	0.00155549	0.00188137	0.0013619	0.00125324	0.00135527	0.0026662	0.00121874	0.00118054	0.000937874	0.00149503	0.00198784	0.00171019	0.00158684
g__Desulfosarcina	0.00112522	0.000795171	0.00133647	0.0013153	0.00105306	0.000627268	0.00163303	0.000184737	0.000554586	0.00156434	0.00067068	0.00119417	0.000973253	0.00297494	0.00118397	0.000507902	0.00244293	0.0022267	0.0015068	0.00130714	0.00117848	0.00242824	0.00595966	0.00116698	0.001636	0.0019044	0.00119839	0.00290376	0.00146872	0.00234984
g__Pirellula	0.000785437	0.00457246	0.00319331	0.000696908	0.000679357	0.000790813	0.00409836	0.00317971	0.00226672	0.00127622	0.000962127	0.000984217	0.000499389	0.00140029	0.00472944	0.00119667	0.000826834	0.000809964	0.00232296	0.00291199	0.000863054	0.000917175	0.00120751	0.00123062	0.000821725	0.000858516	0.00107067	0.000507969	0.000781061	0.000724138
g__Diaphorobacter	8.32267e-05	0.000237355	4.81785e-05	5.20454e-05	3.71158e-05	8.85198e-05	6.89809e-05	0.027121	0.00627069	5.90871e-05	0.000101787	0.000303379	1.67268e-05	1.13206e-05	0.00641931	0.00434167	0.000394076	9.85144e-05	9.60958e-05	0.000319494	0.00029732	0.000108317	7.43869e-05	6.14885e-05	7.71437e-05	3.51756e-05	5.2013e-05	9.06081e-05	0.000124147	7.07025e-05
g__Sporolituus	0.00168253	0.00281311	0.000712025	0.00201736	0.00207123	0.00110754	0.000486518	0.000575694	0.00139238	0.00159274	0.00247089	0.00116721	0.000856365	0.00183404	0.00261236	0.000607234	0.00108484	0.00122464	0.00238085	0.00151005	0.00287783	0.00153021	0.00137815	0.00165661	0.0022213	0.00183958	0.00104465	0.000794686	0.00174221	0.00173657
g__Pectinatus	0.00147156	0.00212918	0.00101108	0.00163921	0.00135884	0.000901445	0.000728709	0.00459364	0.0017423	0.00361357	0.00156993	0.00119279	0.00124784	0.00141507	0.000887966	0.000404819	0.0015999	0.00141497	0.00171402	0.00102801	0.00145588	0.00180463	0.00125719	0.00103319	0.00166955	0.00197154	0.00146864	0.00133355	0.00148977	0.00180157
g__Aerococcaceae_noname	0.00159147	0.00188487	0.00162569	0.00162024	0.00270318	0.00107444	0.00127469	0.000425501	0.00121776	0.00245002	0.00206807	0.00186721	0.0019811	0.00116519	0.00183712	0.000797736	0.00151953	0.0023497	0.00172639	0.00143647	0.00124226	0.00132097	0.00133447	0.00149396	0.00154664	0.00136728	0.00144061	0.00159157	0.00177564	0.00104074
g__Chthoniobacter	0.00127957	0.000579967	0.000459196	0.00200882	0.00212315	0.000799196	0.000783345	0.000102515	0.000320573	0.000478796	0.000957229	0.00257801	0.0019993	0.00955725	0.000882485	0.000269192	0.000234203	0.00394533	0.00246817	0.000800373	0.000716573	0.00139489	0.00354718	0.000866933	0.000665644	0.000307257	0.00161061	0.002096	0.00111285	0.00121845
g__Oxalobacter	0.00119548	0.00304296	0.00104283	0.00157796	0.00123863	0.00222998	0.00105214	0.000439111	0.00135675	0.00121516	0.000788778	0.0015785	0.00166518	0.00195345	0.000911232	0.00124115	0.000944903	0.00156837	0.00115445	0.00112737	0.000879983	0.00114125	0.00355752	0.00162075	0.00126231	0.000843337	0.00316021	0.00190235	0.00268662	0.00159716
g__Eggerthia	0.00118166	0.00200419	0.000824434	0.000775797	0.000974267	0.000822734	0.0005837	0.000655027	0.00292206	0.00113772	0.00125707	0.00148773	0.00117888	0.00140936	0.00101279	0.0010497	0.00208488	0.00143519	0.00351293	0.00176809	0.00148021	0.00170153	0.00186982	0.00163643	0.00223034	0.00147317	0.00219277	0.00163645	0.00181772	0.00175524
g__Endozoicomonas	0.00127494	0.000926424	0.00087277	0.0012765	0.000757988	0.00136903	0.00072997	0.00173799	0.00103078	0.000774279	0.000967456	0.00275376	0.00130877	0.0023874	0.00394326	0.000739311	0.00166508	0.00489695	0.00091703	0.0015164	0.0011329	0.00145805	0.00144582	0.00138873	0.0013351	0.00112414	0.00198276	0.00145753	0.00119726	0.00133669
g__Leuconostoc	0.00257658	0.000948436	0.000744969	0.000902226	0.00147252	0.0012481	0.000899073	0.000968704	0.00193044	0.00148025	0.00137158	0.00206982	0.00183766	0.0013161	0.0014677	0.00145664	0.00489413	0.00130762	0.00194753	0.00119239	0.00125603	0.0010431	0.00150159	0.00143283	0.00126535	0.000721978	0.00207646	0.00171399	0.00160235	0.000941236
g__Pasteurella	0.00144634	0.0016104	0.00218527	0.00136836	0.00126313	0.0019618	0.00252914	0.00158375	0.00155082	0.00100082	0.00120249	0.00123344	0.00119304	0.00139787	0.00149931	0.00150211	0.000955398	0.00170798	0.00164745	0.00107158	0.00136182	0.00196286	0.000981367	0.00152717	0.0014135	0.0017712	0.00139303	0.00201539	0.00178657	0.00146025
g__Desulfobulbus	0.00164638	0.00157012	0.00119884	0.00175002	0.00104296	0.00102675	0.00120693	0.000306411	0.000604873	0.000830349	0.00106654	0.00323475	0.00212705	0.00311342	0.000996746	0.000506591	0.000492904	0.00167129	0.00192012	0.000616607	0.00100444	0.0015092	0.00203522	0.00150753	0.000969791	0.00159902	0.00256012	0.00266134	0.00244799	0.00229876
g__Rubritalea	0.00111479	0.000574598	0.000915296	0.00221164	0.00158323	0.00118518	0.000943335	0.00029006	0.000535013	0.000786985	0.000655283	0.00249478	0.00150199	0.00793704	0.000502325	0.000159979	0.000499106	0.00450594	0.00212065	0.00183864	0.00107168	0.00120382	0.00336536	0.00116487	0.0010152	0.000502187	0.00119798	0.00148867	0.000883134	0.00125158
g__Caballeronia	0.000360924	0.00014475	0.00137644	0.000297513	0.000516155	0.00255355	0.000842844	0.0150743	0.00420542	0.000420331	0.000227106	0.000362995	0.000275558	0.000273822	0.00293425	0.00395935	0.000332693	0.000383963	0.000302354	0.000280972	0.000271542	0.00104946	0.00575254	0.000144859	0.000207446	0.000247047	0.000633726	0.000523778	0.000669437	0.000848305
g__Quasibacillus	0.000488803	0.00173915	8.88413e-05	0.000109472	0.000266397	0.00031812	0.000116563	0.00248041	0.00536502	0.000380093	0.00222252	0.000569611	0.000116265	0.000180234	0.00467346	0.00655844	0.0061692	0.00030871	0.00183699	0.00131265	0.00500728	0.000302578	0.00088532	0.000985063	0.00110414	0.000469383	0.000469478	0.000315722	0.000256632	0.000306215
g__Sinirhodobacter	1.48841e-05	8.67085e-05	2.88325e-05	1.05411e-05	2.0525e-05	9.1894e-05	2.90377e-05	0.0261575	0.00907107	0.00010293	2.83022e-05	1.74384e-05	4.26193e-06	2.30602e-06	0.00226185	0.00645494	1.70886e-05	0.000263771	3.17385e-05	0.000101745	5.05035e-05	1.64556e-05	2.09132e-05	4.86725e-05	4.60567e-05	9.71766e-06	0.000114611	1.07837e-05	1.07869e-05	6.5389e-06
g__Herminiimonas	0.00012254	0.000209042	0.000309739	0.000181448	2.74629e-05	0.000724291	0.000231232	0.0350457	0.000916201	0.000582785	7.72923e-05	0.000291811	0.000119394	0.000158203	0.00294225	0.00102481	0.000116414	0.000240489	4.33753e-05	6.37907e-05	4.78736e-05	0.000122935	0.000177683	0.000168689	4.07885e-05	3.08372e-05	0.000170115	0.000296946	0.000192279	5.72468e-05
g__Melaminivora	0.000190241	8.62833e-05	3.14155e-05	6.83379e-05	1.01425e-05	0.000106692	3.49628e-05	0.0251855	0.00661374	1.08008e-05	0.000150511	0.000353649	0.000215201	0.00038462	0.00537472	0.00416159	7.10392e-05	0.000154926	9.25578e-05	0.000160549	0.000135024	3.04726e-05	0.0001163	4.64755e-05	3.55862e-05	2.86115e-05	7.80702e-05	0.000266228	0.000154181	5.43004e-05
g__Aeribacillus	0.000540268	0.00219077	0.000613534	0.000490684	0.000729247	0.000756012	0.000616479	0.00212815	0.00335747	0.000732292	0.00120855	0.000629181	0.000997351	0.00119485	0.00424524	0.00462864	0.00397815	0.000662432	0.00179579	0.00126685	0.00263123	0.000809963	0.00131641	0.00172687	0.00119395	0.00074955	0.000570361	0.000887277	0.000673979	0.000674823
g__Desulfohalotomaculum	0.00202984	0.00147191	0.000956312	0.00157924	0.00151036	0.000816754	0.000936796	0.000423929	0.000678972	0.00238456	0.00202512	0.00161491	0.00173026	0.00161483	0.00145781	0.000636682	0.00168012	0.00160207	0.00254434	0.0011466	0.00106207	0.00176526	0.00179901	0.00114703	0.00109383	0.00167195	0.00197206	0.0014738	0.00138478	0.00177399
g__Halolactibacillus	0.000960188	0.00274566	0.0016353	0.00131459	0.00151499	0.00119043	0.0015388	0.00101583	0.00198472	0.00135057	0.00128537	0.00144335	0.00133719	0.00101982	0.00286009	0.0014584	0.00218697	0.0011169	0.00171003	0.00118735	0.00154436	0.00095288	0.000789831	0.00175431	0.00139944	0.00114556	0.00193247	0.00139749	0.00127221	0.000931975
g__Psychroflexus	0.00117195	0.00111478	0.000846011	0.00110316	0.000668702	0.00113528	0.0012571	0.00507346	0.00199502	0.000621047	0.000916492	0.000825954	0.000835412	0.00156377	0.00134618	0.00203981	0.00085254	0.00113447	0.000857026	0.00179736	0.00124271	0.00269729	0.000565019	0.00199584	0.00239655	0.00124316	0.00278118	0.00118571	0.00110043	0.00149171
g__Flavimaricola	6.18753e-05	6.05672e-05	3.13056e-05	7.09892e-05	2.35595e-05	0.000153056	4.27307e-05	0.0259915	0.0114115	2.71966e-05	1.13185e-05	5.50585e-05	1.64547e-06	3.5556e-05	0.00163431	0.00334326	2.18225e-05	9.75087e-05	7.95099e-05	6.06977e-05	7.48377e-05	3.83647e-05	0.000246318	6.31192e-05	2.07979e-05	4.093e-06	2.22657e-05	2.89243e-05	7.43033e-06	3.37199e-05
g__Candidatus_Peregrinibacteria_noname	0.00159227	0.00181567	0.00145093	0.00102546	0.00120981	0.00116288	0.00120102	0.000623286	0.00152225	0.00104666	0.000955685	0.00125147	0.00129631	0.00312113	0.00136475	0.000794988	0.00138415	0.00171895	0.00170376	0.00198755	0.00120611	0.00109759	0.00330867	0.00100543	0.00132375	0.00160206	0.00153847	0.00149561	0.00172756	0.00113603
g__Brumimicrobium	0.00105449	0.00171725	0.00108846	0.00139457	0.00040431	0.00119833	0.000706771	0.0046672	0.00156179	0.000445857	0.000510819	0.0012921	0.00158144	0.000687054	0.000773168	0.00172037	0.000950737	0.00128308	0.000878211	0.00222532	0.0013128	0.00241656	0.000934502	0.00140212	0.00294066	0.000884635	0.00168961	0.00233526	0.00178977	0.00180536
g__Methylorubrum	0.00102255	0.00106601	0.00278498	0.00111816	0.00113284	0.00121449	0.0026613	0.00438212	0.00173597	0.000731269	0.00128257	0.0015314	0.00132186	0.0012219	0.00181503	0.00381013	0.000874375	0.00125496	0.00119477	0.000894143	0.000791337	0.00112902	0.00108072	0.00099891	0.0010888	0.00111353	0.00123991	0.00113915	0.00093755	0.00104683
g__Deinococcus	0.00149145	0.000821747	0.00158263	0.0015749	0.00116299	0.00121142	0.00149074	0.00083451	0.000981562	0.00155466	0.00136577	0.00173438	0.00112083	0.00107236	0.000760673	0.00149658	0.00149957	0.0018273	0.00114376	0.00117511	0.00107886	0.00229634	0.00291457	0.00111083	0.00161121	0.00149881	0.00176424	0.00153148	0.00184336	0.00204501
g__Yoonia	8.50471e-05	5.93491e-05	4.25291e-05	3.32707e-05	0.000161898	5.89648e-05	7.85621e-05	0.0255184	0.0107419	0.000218554	2.2172e-05	0.000140424	3.01118e-05	8.76002e-05	0.00139868	0.0030522	6.04511e-05	0.000268089	0.000471167	0.00014632	0.000132405	5.82444e-05	4.10642e-05	0.000117758	0.000106264	0.000111388	3.90757e-05	9.2085e-05	0.000106223	6.23205e-05
g__Crocinitomicaceae_noname	0.000658589	0.00367513	0.00096129	0.000876305	0.000744109	0.00132177	0.000969702	0.00948218	0.00148126	0.000478414	0.000636062	0.00134064	0.00112866	0.000835906	0.00148669	0.00195087	0.000588026	0.000654644	0.000756632	0.0013181	0.00131355	0.000932519	0.000886002	0.00106186	0.0024115	0.000222579	0.00140113	0.00122021	0.00153582	0.000986205
g__Gramella	0.000727197	0.00188096	0.00234077	0.00118272	0.000813111	0.00103477	0.00197603	0.00327062	0.00177213	0.000878388	0.00154265	0.000962748	0.00136625	0.00107943	0.00173443	0.0017382	0.000836194	0.00116496	0.00179629	0.00144952	0.00150193	0.0017648	0.000943261	0.00145537	0.00162002	0.00109312	0.00132763	0.000926465	0.00155199	0.0015761
g__Phaeodactylibacter	0.00152313	0.00133931	0.00159468	0.00144854	0.000688315	0.000687544	0.00137896	0.000371222	0.00166911	0.000669716	0.00115622	0.0017755	0.00145987	0.00272882	0.00189302	0.000985816	0.00105255	0.00160546	0.0018084	0.00227157	0.00189302	0.00118855	0.001115	0.002299	0.0020125	0.00118936	0.0010727	0.00157312	0.00152924	0.00128513
g__Candidatus_Pelagibacter	0.000931824	0.000963088	0.000757228	0.00169485	0.000552644	0.00115821	0.000285687	0.00103274	0.00073486	0.00172735	0.000875549	0.00129975	0.00060452	0.00281658	0.00106534	0.00173479	0.00424673	0.00180188	0.00350925	0.000942079	0.000654615	0.000632388	0.00211061	0.00246596	0.00296084	0.00156237	0.00111294	0.00126165	0.00098318	0.000606136
g__Hypnocyclicus	0.00172433	0.000921503	0.00180712	0.00190005	0.0016911	0.00172796	0.000992127	0.000143916	0.00105606	0.00146926	0.00183933	0.00189242	0.00141097	0.00146011	0.00114984	0.000944198	0.00200122	0.00140456	0.000914162	0.00107134	0.00113238	0.00169107	0.00170983	0.00156028	0.0014184	0.00167615	0.00142911	0.00151887	0.00163348	0.00162688
g__Keratinibaculum	0.00137855	0.00109987	0.00166832	0.00117189	0.00200228	0.00136513	0.00149104	0.00014719	0.00126537	0.00106791	0.00162369	0.00149337	0.00196417	0.00159981	0.00171151	0.000768466	0.00137547	0.00157695	0.00165471	0.00153634	0.00130776	0.00157836	0.00114596	0.00157314	0.00148936	0.00126094	0.00200194	0.00138808	0.00170718	0.00132789
g__Salinivirgaceae_noname	0.00123893	0.00226953	0.00213356	0.00173703	0.000845533	0.0010163	0.00203689	0.000392739	0.00126867	0.000832185	0.000853598	0.000966299	0.0017839	0.00122227	0.00117484	0.00093384	0.00092089	0.00119151	0.00069064	0.00269127	0.00222886	0.00159901	0.000960116	0.0017387	0.00305902	0.000287926	0.00174014	0.00152585	0.00196968	0.00138272
g__Tissierellia_noname	0.00142908	0.00157214	0.00123975	0.00157908	0.00185968	0.00109812	0.000951344	0.000752857	0.00209365	0.000986768	0.000831551	0.00163945	0.00167752	0.00177009	0.00117009	0.000576529	0.00188196	0.00144924	0.0019935	0.00195629	0.0020372	0.00155742	0.00105459	0.00133661	0.00144841	0.0011042	0.00144857	0.00165722	0.00116994	0.00121243
g__Sporocytophaga	0.000951818	0.00173636	0.00162249	0.0025072	0.000603121	0.000934664	0.0018165	0.00190981	0.00154258	0.000862555	0.000967953	0.001786	0.00138254	0.00142984	0.00126086	0.000851884	0.00108589	0.000845669	0.00115038	0.00213288	0.00111114	0.00165377	0.00162103	0.00103543	0.00320708	0.000665335	0.00155793	0.00162106	0.00135812	0.00127097
g__Desulfuribacillus	0.00207548	0.00136749	0.000900925	0.00148542	0.00310115	0.000801148	0.000832074	0.000470336	0.00078249	0.00159878	0.00208862	0.00187687	0.00147312	0.00154376	0.000737024	0.00093285	0.00161562	0.00206961	0.00108122	0.00144868	0.00129278	0.000916757	0.00194247	0.00101627	0.00145365	0.00154791	0.00163727	0.00177516	0.00160221	0.000929423
g__Nibricoccus	0.0025472	0.000390598	0.000147218	0.000428744	0.000259167	0.00112535	0.000198346	3.37308e-05	0.00025965	0.000482247	0.00191117	0.00829018	0.00303241	0.00374554	0.000195139	7.48375e-05	0.000461072	0.00306364	0.000753598	0.0001842	0.000408623	0.000464438	0.00290243	0.000282659	0.000387415	0.000894299	0.00366777	0.00390118	0.00127211	0.000545187
g__Candidatus_Desantisbacteria_noname	0.00215776	0.000990733	0.00137821	0.00161914	0.00194747	0.00133727	0.00144979	0.000222214	0.000486356	0.00213307	0.00155246	0.00136036	0.00130141	0.00154838	0.000737386	0.000349912	0.00108827	0.00190368	0.00103753	0.0013182	0.00108593	0.00174224	0.00187814	0.00147881	0.00193607	0.00152001	0.00138644	0.00186352	0.00183537	0.00158612
g__Cetobacterium	0.0013776	0.000955467	0.000959842	0.00134841	0.00167571	0.00170281	0.000942134	0.000477202	0.00126645	0.00149102	0.00163726	0.00129709	0.00137014	0.00220385	0.000949685	0.000509233	0.00131543	0.00231759	0.00112601	0.00171306	0.00110266	0.00191741	0.00135886	0.00127975	0.00151275	0.0014731	0.00135907	0.00158241	0.00171416	0.00229355
g__Parasutterella	0.00180618	0.000225024	0.000246014	0.000447032	0.000499321	0.00015536	0.000430544	0.000175314	0.000389646	0.000459933	0.00127318	0.00375025	0.00103101	0.000775283	0.000413819	0.00163763	0.000416145	0.00242115	0.000832296	0.000283142	0.000793998	0.00148015	0.00321056	0.000516595	0.000537511	0.0024215	0.00378205	0.0042961	0.00526217	0.0021428
g__Sphingobacteriaceae_unclassified	1.86934e-05	0.000115609	0.000105297	2.83251e-05	2.5434e-05	4.99105e-05	1.63384e-05	0.0225207	0.0092573	2.11323e-05	3.74942e-05	2.56947e-05	1.68774e-05	3.33244e-05	0.00229129	0.00617187	2.82409e-05	5.68309e-05	0.000105207	8.35181e-05	9.5295e-05	0.000124769	3.96002e-05	0.000104015	7.14465e-05	0.000190785	1.1999e-05	4.82895e-05	5.27254e-05	6.06922e-05
g__Cellulophaga	0.000912858	0.00153144	0.000928725	0.000856436	0.000379601	0.000795644	0.00133985	0.00926469	0.0038494	0.000791878	0.000722432	0.00113075	0.000650849	0.000696986	0.00179836	0.00266318	0.000669538	0.00062478	0.000538008	0.00134184	0.00126852	0.000658937	0.00103068	0.000824925	0.00153607	0.00148793	0.00098304	0.000893532	0.000964322	0.00064863
g__Zunongwangia	0.000880211	0.00967358	0.00139264	0.00116499	0.000890067	0.00116019	0.00169792	0.00267347	0.000921301	0.000899045	0.000878296	0.00192843	0.000798859	0.00100555	0.00124311	0.000714459	0.000980448	0.00054353	0.000898614	0.00101245	0.00170188	0.000783256	0.000429696	0.00162116	0.000637812	0.00150196	0.00130682	0.000779889	0.000934479	0.000595311
g__Sediminibacillus	0.0012445	0.00127155	0.000657834	0.00122844	0.00100994	0.000749123	0.000517572	0.00112069	0.00212033	0.00129784	0.00135194	0.00118609	0.00151308	0.00113918	0.00210807	0.00401444	0.00229983	0.00124363	0.00140359	0.00153262	0.00204282	0.00102923	0.00169222	0.00136971	0.00121305	0.00139925	0.00104128	0.00094662	0.000814886	0.00101132
g__Salipaludibacillus	0.00054967	0.00182178	0.000483659	0.000337443	0.000596863	0.000676697	0.000365123	0.00185966	0.0035979	0.000635241	0.000685622	0.00075886	0.000597211	0.00109458	0.00396242	0.00539367	0.00386208	0.000822262	0.00140489	0.00124834	0.00289194	0.000417346	0.000860941	0.0011049	0.000901344	0.0011184	0.000370808	0.00178463	0.000499258	0.000677152
g__Cellulosimicrobium	0.000127323	0.00032683	0.000693537	0.000169956	4.84889e-05	0.000221499	0.000455595	0.000846192	0.0178847	5.70495e-05	7.6987e-06	4.98224e-05	6.31801e-05	5.61208e-05	0.0148442	0.00306438	0.000278478	0.000114296	8.92258e-05	8.76238e-05	0.000170929	0.000137273	0.000228026	0.000192789	0.000344226	3.85067e-05	6.89007e-05	0.000123702	9.21431e-05	6.47338e-05
g__Sporomusaceae_noname	0.00117373	0.00279196	0.000477769	0.00203608	0.00166767	0.00106562	0.000436326	0.000681341	0.00119264	0.00175203	0.00165141	0.0010703	0.000709962	0.000703693	0.00254623	0.000588015	0.000804076	0.000748851	0.00170398	0.0017609	0.00315198	0.00185138	0.00165069	0.00108203	0.00191323	0.00107161	0.000826846	0.000749408	0.00135698	0.00171287
g__Thermoanaerobacterales_noname	0.00211092	0.0012357	0.00104454	0.0013116	0.000848937	0.00115765	0.00092388	0.000285282	0.00103721	0.00115094	0.00133677	0.00116708	0.00108076	0.00104659	0.00233031	0.00108335	0.00188701	0.00220999	0.00132631	0.000896779	0.00128005	0.00154078	0.00168014	0.00133669	0.00121798	0.00143493	0.00155327	0.00124268	0.00205322	0.00199986
g__Smithella	0.00143725	0.000871754	0.00131142	0.00139573	0.00120619	0.00138624	0.00162312	0.000316587	0.000487713	0.00164764	0.00089582	0.00160978	0.00122986	0.00153666	0.000742485	0.000368207	0.000992458	0.00219562	0.00154197	0.000813573	0.00111553	0.00131173	0.0046068	0.000798737	0.00122788	0.00131408	0.00197309	0.00159661	0.00156174	0.00169197
g__Tepidibacillus	0.00179561	0.000990973	0.00149868	0.00130389	0.00118345	0.00116347	0.0011609	0.000552051	0.00131902	0.0019408	0.0020905	0.0014923	0.00148041	0.00176559	0.000647087	0.000704501	0.00135	0.0015851	0.00115814	0.00100538	0.00193093	0.0010911	0.00162739	0.00117523	0.0015144	0.00132946	0.00169966	0.0015732	0.00128912	0.00130649
g__Khelaifiella	0.00106576	0.00160461	0.00129111	0.00118016	0.00169358	0.00114645	0.00091993	0.000323388	0.00162714	0.00126783	0.00177042	0.00165927	0.00137471	0.00132184	0.00113551	0.000713216	0.00151923	0.00106598	0.00134837	0.001695	0.00117573	0.00148555	0.000916851	0.00110179	0.00147646	0.00342614	0.00107387	0.00127693	0.0013885	0.00146986
g__Tetragenococcus	0.000930733	0.00196606	0.000753327	0.0010292	0.00104144	0.00134058	0.000715477	0.00131972	0.00172076	0.00115234	0.000944295	0.00140271	0.00110533	0.000940879	0.00189366	0.00169751	0.00238659	0.000914007	0.00145491	0.00129287	0.00204412	0.000613248	0.00348294	0.00122166	0.00111254	0.00132298	0.00128394	0.000971101	0.000931739	0.00118649
g__Miniphocibacter	0.00180412	0.00138662	0.00156472	0.00163201	0.00119957	0.00122682	0.00169549	0.000666609	0.00133463	0.00148871	0.00180137	0.00185943	0.00152682	0.00119824	0.00127433	0.000861491	0.00132021	0.00125494	0.0015565	0.00108458	0.00168998	0.00156523	0.00118815	0.000946196	0.000920394	0.00108711	0.00126132	0.00127126	0.00117931	0.00117882
g__Bizionia	0.000917151	0.0013944	0.000917113	0.000798976	0.000205831	0.000501588	0.00129488	0.00534966	0.00231678	0.000611525	0.000456768	0.000551705	0.00177963	0.000826966	0.00144624	0.00214687	0.000733721	0.000623251	0.000793547	0.00210512	0.00137165	0.00155205	0.00127905	0.00123494	0.00339963	0.000300825	0.00130922	0.00102287	0.00137219	0.001324
g__Nitrosomonas	0.00101231	0.00114868	0.000802666	0.000822745	0.000766949	0.00144286	0.00055933	0.00505378	0.00209024	0.000580775	0.000816936	0.00178757	0.00170179	0.00269732	0.00113834	0.000691225	0.000378989	0.00156198	0.0015527	0.000526831	0.000414833	0.000644008	0.00246051	0.000911931	0.00124175	0.00168035	0.00115221	0.00158832	0.0017676	0.000689495
g__Defluviimonas	9.3676e-05	0.000222985	0.00014618	0.0001073	0.000194925	0.000126962	6.80074e-05	0.020201	0.00892879	6.19206e-05	6.92312e-05	4.82757e-05	0.000126715	0.000422211	0.00157108	0.00553278	0.000116147	4.19367e-05	0.000236617	0.000141201	0.000137746	3.75293e-05	6.7503e-05	0.000157564	0.000225633	0.00028642	1.70237e-05	6.73707e-05	0.000158005	4.87739e-05
g__Kordia	0.000723233	0.00164421	0.000916637	0.00134489	0.000717858	0.00104345	0.00114522	0.00275088	0.00133045	0.000538799	0.00116045	0.000792325	0.000965212	0.00128144	0.00115631	0.00081651	0.00120916	0.000419387	0.00149953	0.00178848	0.00284023	0.000789095	0.00170481	0.00173188	0.00282009	0.00178329	0.00140174	0.00115612	0.00150179	0.000640544
g__Amycolatopsis	0.0012825	0.00117368	0.00171247	0.000991489	0.000699869	0.00137844	0.00179684	0.00175739	0.0023675	0.00132936	0.00156454	0.00108506	0.00107351	0.000479104	0.00136001	0.00247977	0.00143126	0.00103347	0.00167949	0.000668501	0.000736499	0.00149409	0.00133675	0.00112474	0.00127781	0.00136698	0.00153011	0.00154374	0.000812448	0.000958999
g__Enteroscipio	0.000698999	0.00333212	0.00323807	0.0011713	0.000808083	0.00125871	0.0053746	0.000491189	0.0015211	0.000559696	0.000784718	0.00124494	0.000937956	0.000924621	0.00282708	0.00142833	0.00156665	0.00092492	0.00169427	0.00106738	0.0010908	0.000771044	0.000637368	0.00120071	0.000926133	0.000384276	0.000519123	0.000654212	0.000637024	0.000659109
g__Candidatus_Kentron	0.00109662	0.000567534	0.000844223	0.000533086	0.000778147	0.000835573	0.000988031	0.000751851	0.000906142	0.00151507	0.000821785	0.000572951	0.00114201	0.00147166	0.000816854	0.000423447	0.00117521	0.00164351	0.00146084	0.000668118	0.00108109	0.00297861	0.0083525	0.000506231	0.00032976	0.000472884	0.00257841	0.000740493	0.000977293	0.00224323
g__Anseongella	0.000931646	0.00331745	0.000828743	0.00118874	0.000799734	0.00101077	0.000878702	0.00414999	0.00119112	0.00087564	0.000811449	0.00119983	0.000529981	0.00109987	0.00139326	0.00115371	0.000757978	0.000715271	0.000837126	0.00186349	0.00193009	0.000836861	0.00286606	0.00114556	0.0015622	0.000723194	0.00130821	0.0012466	0.00125998	0.000757415
g__Nocardia	0.00078567	0.00193499	0.00159817	0.000713043	0.000476226	0.00100243	0.00180151	0.002549	0.0037817	0.000726323	0.000955686	0.000881955	0.000809997	0.00129517	0.00170201	0.00223476	0.00082131	0.00102501	0.00162173	0.000911513	0.00068181	0.00106497	0.00111838	0.00177698	0.000507925	0.00173055	0.00160605	0.000910591	0.000930881	0.00116581
g__Filifactor	0.00158744	0.000926834	0.000798252	0.00160879	0.00158379	0.000748421	0.000600959	0.000241389	0.000596463	0.00189905	0.00166504	0.00135048	0.0021382	0.00170991	0.00123021	0.000354347	0.00141611	0.00186086	0.0013056	0.0011685	0.00101168	0.00131231	0.00214178	0.00115087	0.0011276	0.00106536	0.00173019	0.00193507	0.00148395	0.00126718
g__Anaerolinea	0.00224306	0.000611567	0.00087245	0.00199565	0.00154344	0.000657566	0.00087765	0.000243581	0.000683145	0.00327364	0.00131313	0.00186189	0.00171302	0.000980302	0.000770981	0.000435262	0.00135579	0.00129952	0.000767152	0.000546549	0.00126247	0.00146939	0.00140671	0.00135221	0.000778581	0.000755488	0.00245253	0.00166624	0.00209556	0.00147889
g__Marinilactibacillus	0.00101044	0.00119314	0.000866302	0.000904645	0.000984411	0.000845444	0.00105254	0.0034057	0.00111568	0.000868642	0.0012144	0.000976457	0.00139227	0.00107344	0.000740995	0.00102793	0.004419	0.00158273	0.00133561	0.000989492	0.000989751	0.000801839	0.00149921	0.00149573	0.00124116	0.000580497	0.00192012	0.00103034	0.00139431	0.000771383
g__Flavisolibacter	0.00133482	0.00187649	0.00101909	0.00101306	0.000702509	0.000891697	0.000961834	0.00363883	0.00121965	0.000944826	0.00120749	0.00130564	0.000686084	0.00158053	0.00206238	0.00100889	0.000748706	0.000817414	0.00158071	0.0010608	0.00172239	0.0010149	0.000828557	0.00121337	0.00110314	0.00173795	0.00169232	0.00107358	0.0013886	0.001222
g__Alteromonas	0.000891215	0.000993101	0.00138926	0.000959325	0.00100861	0.00134499	0.000982381	0.000647105	0.00206757	0.00159146	0.00167374	0.00136536	0.00202959	0.00255505	0.00113769	0.00103705	0.00170116	0.00113733	0.0013075	0.00134131	0.000759968	0.000943682	0.00166836	0.00112355	0.00211193	0.00060986	0.000860862	0.001052	0.00125531	0.000957222
g__Roseovarius	0.000270085	0.000110406	0.00013513	0.000186945	0.000243627	0.000327264	0.000153667	0.0187413	0.00694516	0.000178563	0.000176266	0.000290638	0.000264208	0.000649	0.00106397	0.00378321	9.10162e-05	0.000229277	0.000567757	0.000124761	0.000190035	0.000293602	0.00123653	0.000340104	0.000363038	0.000240823	0.000273484	0.000309795	0.000137512	0.000251248
g__Bulleidia	0.00125327	0.00115144	0.000882405	0.000993107	0.00125566	0.000809315	0.000893164	0.000389891	0.00105499	0.00120725	0.000880745	0.00156253	0.00140318	0.000905548	0.00101042	0.00104176	0.00223848	0.00142689	0.002293	0.000720076	0.00138635	0.00114655	0.00132427	0.00269333	0.00249207	0.000764443	0.00124616	0.00125748	0.000972944	0.00141128
g__Mesonia	0.000851524	0.00104701	0.00145514	0.00158971	0.000423498	0.000551986	0.00128815	0.00530733	0.00185739	0.000709908	0.000820756	0.000970864	0.000725723	0.00116419	0.0010885	0.00138472	0.000797431	0.00155725	0.0010961	0.00106905	0.0010404	0.0012952	0.00150159	0.000808315	0.00169257	0.000413443	0.00145192	0.00128454	0.00163075	0.0011266
g__Mesosutterella	0.00184185	0.00039594	0.000354689	0.000516462	0.000462035	0.0002428	0.000245059	0.000254652	0.000304978	0.000903046	0.00162811	0.00354281	0.00133185	0.00132574	0.000643764	0.000194418	0.000542328	0.00304072	0.000404593	0.00030778	0.000584487	0.001528	0.00211913	0.000537711	0.000707907	0.000300693	0.00324257	0.00458376	0.00402825	0.00170583
g__Thermoactinomyces	0.00120755	0.000769085	0.00141623	0.00105562	0.00121404	0.00134681	0.00163675	0.000292284	0.00207644	0.000633923	0.00102254	0.00131193	0.00101016	0.001561	0.00132333	0.00137157	0.0013367	0.00118608	0.00213756	0.00134119	0.0018147	0.00121378	0.00109641	0.000704953	0.00124926	0.00133211	0.00148903	0.000916277	0.00139545	0.0013587
g__Sebaldella	0.00144885	0.00125749	0.000864059	0.00117323	0.00143535	0.0010928	0.000481356	0.00033452	0.00119004	0.00102376	0.00116263	0.00125584	0.000912412	0.00206358	0.000785729	0.000752582	0.000901386	0.00135249	0.00189247	0.00160289	0.00106885	0.00142951	0.00190747	0.000919199	0.00130404	0.00172118	0.00140633	0.00197612	0.00155934	0.00149435
g__Sediminibacterium	0.00222911	0.00169124	0.00151948	0.0009026	0.000629501	0.00111761	0.00150855	0.00160208	0.00117869	0.000579048	0.00351615	0.000443101	0.000836341	0.000804692	0.000766071	0.00143967	0.00285172	0.00107783	0.000421964	0.00182473	0.00217711	0.000655921	0.000713326	0.00176129	0.000915244	0.0011063	0.000596458	0.00137997	0.00091337	0.000484482
g__Wenxinia	2.04581e-05	6.02672e-05	8.64213e-05	2.09966e-05	0.000144932	2.96302e-05	4.38218e-05	0.0222306	0.00986765	2.84586e-05	2.4218e-05	3.49822e-05	1.6581e-05	7.20386e-05	0.00133782	0.00293404	7.46968e-05	4.91027e-05	0.000101665	8.97102e-05	3.48751e-05	1.83605e-05	6.5865e-05	6.6236e-05	1.88576e-05	2.88686e-05	2.45931e-05	4.73115e-05	1.82057e-05	2.95352e-05
g__Crocosphaera	0.000618213	0.00213176	0.000778296	0.000417579	0.000736583	0.000688884	0.000714419	0.0017583	0.00159263	0.000793266	0.000719582	0.000865782	0.00148926	0.00161014	0.00175788	0.00113588	0.000976204	0.000971883	0.00244568	0.00194409	0.000661211	0.000394736	0.00572652	0.00123871	0.000987836	0.00102243	0.00089227	0.00155462	0.000401577	0.000548854
g__Cyanobacteria_noname	0.00153236	0.00191532	0.000807514	0.00108853	0.000809121	0.000978697	0.000650081	0.00137742	0.00137416	0.000860467	0.000768415	0.00111873	0.00146136	0.00190923	0.00264111	0.00114823	0.00109151	0.00166093	0.00155235	0.00129863	0.000903644	0.000847031	0.000924385	0.00163541	0.000891526	0.00108072	0.00166804	0.000960555	0.00164483	0.000805778
g__Rickettsiales_noname	0.00082743	0.00191408	0.00128309	0.000603786	0.000258932	0.00114569	0.0013247	0.00118443	0.0030992	0.000382456	0.000766417	0.000389172	0.000950105	0.00209987	0.00170769	0.00166106	0.00125614	0.00221715	0.00227567	0.00167597	0.000749729	0.000761074	0.000966171	0.0017393	0.00144133	0.0013427	0.00088398	0.000606664	0.00120791	0.00040455
g__Rhodobacteraceae_unclassified	3.21429e-05	0.000109362	5.48757e-05	2.49886e-06	0	0	5.75853e-05	0.0202622	0.00881838	0.000144334	3.21947e-05	8.37894e-05	2.37708e-05	6.93248e-06	0.00155181	0.00481382	0.000108177	2.92576e-05	6.65827e-05	0.000121699	7.36434e-05	0.000110387	0.000146883	4.8353e-05	0.000114205	9.63225e-06	7.13339e-05	6.98941e-05	5.53742e-05	9.56443e-05
g__Crocinitomix	0.000785983	0.00316306	0.00155666	0.00147547	0.000194079	0.000425009	0.00110644	0.00107167	0.000599578	0.00171384	0.000532704	0.000915682	0.00116501	0.00103267	0.000982103	0.000525942	0.000595267	0.000497427	0.00133481	0.00193231	0.00180619	0.00111237	0.000818451	0.00106614	0.00428804	0.00027638	0.0013102	0.00195537	0.00161529	0.00122906
g__Fervidobacterium	0.00135693	0.000885269	0.000833423	0.00197958	0.00121119	0.00118891	0.000772561	0.000343712	0.000688434	0.00114731	0.0018368	0.00204172	0.00173478	0.0011755	0.000813938	0.000348681	0.00102364	0.00186913	0.00105536	0.000753503	0.00126917	0.00162218	0.00169612	0.000831815	0.00102432	0.000835014	0.0012987	0.00167451	0.00196008	0.00180131
g__Pediococcus	0.000981412	0.00195247	0.00114089	0.00141691	0.00130856	0.000921822	0.00130672	0.000555043	0.00325503	0.000608138	0.00107811	0.00136021	0.000898854	0.000859801	0.00113739	0.000689738	0.00148106	0.000993632	0.00126047	0.00110843	0.00143845	0.000966881	0.00102133	0.00126245	0.00140417	0.00235217	0.00113851	0.0010796	0.000941711	0.0011127
g__Lacinutrix	0.00090563	0.00206565	0.000979725	0.00113462	0.000492442	0.00139509	0.00122451	0.00330969	0.000662236	0.000973119	0.00137568	0.00159951	0.00107736	0.000983027	0.00188877	0.00154051	0.00093978	0.000675819	0.000685817	0.000926584	0.00178903	0.00128434	0.00109062	0.00110269	0.00140999	0.000178107	0.00157505	0.000800125	0.00163238	0.00106998
g__Pseudescherichia	0.00113222	0.00238183	0.00108338	0.0016939	0.000714129	0.00173586	0.0015385	0.000706521	0.00102948	0.000851713	0.000711718	0.000899308	0.000769705	0.000823248	0.00288052	0.00081551	0.00135082	0.000934556	0.00225694	0.00129186	0.00139032	0.00106735	0.00104714	0.00207487	0.000887408	0.000994002	0.000944962	0.000747922	0.000838324	0.000937887
g__Mycetocola	0.000147443	0.000256506	0.0142366	8.87401e-05	7.92675e-05	0.000882904	0.00999892	0.00238119	0.00281394	0.000138687	0.000263195	0.00016123	9.05725e-05	9.21676e-05	0.000916007	0.00166624	9.86251e-05	6.00654e-05	0.00024683	0.000203933	9.91229e-05	0.000144332	0.000272001	0.000411758	8.69914e-05	0.000184965	0.000169524	0.000136118	0.000101214	7.93866e-05
g__Calderihabitans	0.00192297	0.000580781	0.000822907	0.00115779	0.00168358	0.000808891	0.000732755	0.000137148	0.000844346	0.000991246	0.00177254	0.00162871	0.00195175	0.00207132	0.000655505	0.000353675	0.00137187	0.00195287	0.00148719	0.000631544	0.00114935	0.00133498	0.00134732	0.000836383	0.00147215	0.00128076	0.00179239	0.00161762	0.00096914	0.0011065
g__Phoenicibacter	0.00103304	0.00137165	0.00154868	0.00118365	0.00130504	0.000960293	0.00156807	0.000440588	0.00127399	0.000880671	0.00118249	0.00149384	0.0013342	0.00108105	0.00145652	0.000732038	0.00116976	0.00123343	0.00148357	0.000780456	0.000916893	0.00106859	0.00184077	0.00129187	0.00128098	0.00112802	0.00117329	0.00119746	0.00164363	0.00114366
g__Halocella	0.000845767	0.00169816	0.00150631	0.000949132	0.00136142	0.000897117	0.00182753	0.000215273	0.00103187	0.00132521	0.00113831	0.000984794	0.00171948	0.00220055	0.00198405	0.000963641	0.00106007	0.000702827	0.000751057	0.000846566	0.00112305	0.00112239	0.00167071	0.00126044	0.00127866	0.00127881	0.000984901	0.00114	0.00107707	0.00106781
g__Azoarcus	0.000484704	0.000686429	0.00102734	0.000545123	0.000673821	0.00114999	0.000954235	0.00870441	0.00462847	0.000842672	0.000374482	0.00063595	0.000493705	0.000664672	0.00240023	0.00232822	0.000635434	0.000638203	0.000600409	0.000755767	0.000544984	0.000500687	0.000945475	0.000577341	0.000725946	0.000444246	0.000523853	0.00100276	0.000883582	0.000610913
g__Mesoaciditoga	0.00146026	0.00165646	0.00153516	0.00167488	0.000893296	0.0011596	0.0019367	0.000149566	0.000679948	0.00137367	0.000755576	0.0014361	0.00135347	0.000897434	0.00255397	0.00106236	0.00111515	0.000733197	0.000836166	0.00194183	0.00160275	0.00105025	0.000689002	0.00119028	0.0011424	0.000826035	0.000914626	0.000801004	0.00113332	0.0012023
g__Reichenbachiella	0.00111463	0.00142008	0.000790762	0.0018306	0.000236986	0.00132368	0.00089507	0.00144163	0.000598892	0.00039833	0.000488671	0.0011269	0.000826678	0.000536217	0.00068011	0.000511762	0.000401736	0.000511167	0.00092963	0.00118903	0.000787048	0.00154077	0.00270728	0.00154477	0.00260951	0.00268546	0.00195225	0.00159825	0.00127851	0.00172942
g__Succinatimonas	0.00182731	0.000392566	0.00060876	0.0011481	0.0010541	0.000697974	0.000521906	0.000359809	0.000722879	0.00187221	0.00154831	0.00168518	0.00138177	0.00112415	0.000362774	0.000532036	0.00109953	0.00192645	0.00102043	0.00046912	0.000965851	0.00194102	0.00149361	0.000597803	0.000869926	0.00106045	0.00249529	0.00184517	0.00189012	0.00213036
g__Nocardioides	0.000623911	0.00217439	0.000976452	0.000813737	0.000710741	0.00103235	0.00121861	0.00325879	0.00309492	0.000546424	0.000869045	0.000880436	0.000682029	0.000863501	0.00155133	0.0020906	0.000912678	0.000672507	0.00119633	0.00133692	0.00084055	0.000328005	0.000778136	0.00102893	0.000938664	0.00262091	0.00108545	0.000899375	0.000715178	0.000815498
g__Propionibacterium	0.00202191	0.00169239	0.00079252	0.000654591	0.000582476	0.000793401	0.00110014	0.000719583	0.00283424	0.00168669	0.000904802	0.00152826	0.0024055	0.000737443	0.000821507	0.00078552	0.00169366	0.00138528	0.00113278	0.000463514	0.000662818	0.00143354	0.00111252	0.000987998	0.000563888	0.000873061	0.00169716	0.00107523	0.00117446	0.00122634
g__Burkholderiales_unclassified	0.00123968	0.0003795	0.000123654	0.000266636	0.000109609	7.57137e-05	0.000170915	0.00494638	0.00141192	0.000269027	0.000768217	0.00223356	0.000500783	0.000349128	0.00155596	0.00653466	0.000155319	0.00090817	0.000687318	0.00029362	0.000435169	0.000908366	0.00190414	0.000197744	0.000178604	0.00107636	0.00166501	0.00224517	0.00250864	0.00136124
g__Eremococcus	0.00164504	0.00107395	0.00333892	0.000244564	0.000887492	0.000908207	0.00671147	0.000555234	0.00149207	0.00111587	0.000727454	0.000688956	0.000504282	0.00034798	0.000250391	0.000763499	0.000890023	0.000528746	0.00123153	0.00135917	0.00191184	0.00116505	0.000719797	0.000595305	0.000772046	0.00110208	0.00180613	0.000280354	0.00046944	0.00126874
g__Ruegeria	0.000226693	0.000526177	0.000234499	0.000272846	0.000144042	0.000313544	0.000224528	0.0131372	0.00554034	0.000152847	0.000312529	0.000235018	0.000492279	0.000506125	0.0021327	0.0030183	0.00121227	0.000615492	0.000697593	0.000327745	0.000857532	0.000354723	0.000951126	0.000533472	0.000701369	0.000415881	0.000395289	0.000317125	0.000191393	0.000294013
g__Vaginella	0.000212951	0.00021919	0.000373783	0.00034181	0.000175486	0.000249294	0.000350683	0.0182422	0.00328645	0.000110635	0.000224929	0.000260755	0.000168659	7.37552e-05	0.00241681	0.00464788	0.000158595	0.000143684	0.000337623	0.00026747	0.000265274	0.000325277	0.000173053	0.000336516	0.000546738	0.000159551	0.00029013	0.000427121	0.000302477	0.000215896
g__Gallibacterium	0.00120704	0.00113724	0.000990311	0.00112019	0.000973533	0.000784525	0.00100281	0.000983563	0.000743027	0.00100836	0.000901807	0.00121126	0.00134304	0.00155307	0.000571334	0.000900448	0.00113246	0.00107854	0.00100839	0.00108451	0.00128449	0.00138606	0.00110153	0.0013179	0.00200216	0.00175731	0.00104818	0.00152752	0.00156437	0.00154595
g__Aquisphaera	0.000921707	0.00153977	0.00197603	0.000914386	0.000761825	0.00088854	0.00267746	0.000696273	0.000967587	0.00122349	0.000848428	0.000947568	0.000776982	0.00121946	0.00120901	0.00046211	0.00108954	0.00160218	0.00145642	0.00123095	0.00131188	0.00139976	0.0020547	0.0010023	0.000989125	0.0005876	0.00116696	0.00114688	0.00104816	0.00108988
g__Psychroserpens	0.000543414	0.00115558	0.00127929	0.000969884	0.000988305	0.00163498	0.00143272	0.0073236	0.00153485	0.000330416	0.000526951	0.000409586	0.000341207	0.000824729	0.000950536	0.00119237	0.000361805	0.000848527	0.000474573	0.000663118	0.00108137	0.00109653	0.00168843	0.000508312	0.00140165	0.00260787	0.000644708	0.000532827	0.00110075	0.000541155
g__Leeuwenhoekiella	0.000725071	0.0014013	0.00120352	0.000932734	0.000515932	0.00101156	0.001473	0.00342974	0.000793977	0.000840638	0.00157917	0.00136264	0.000735904	0.00073721	0.00174422	0.000960748	0.00111041	0.00121447	0.000694153	0.00101568	0.00121003	0.000709033	0.000855126	0.00135338	0.00126793	0.00165536	0.00133559	0.00101418	0.00160256	0.000496498
g__Xenorhabdus	0.000680663	0.00049822	0.00131373	0.000529427	0.000969249	0.00278245	0.00103091	0.0022791	0.00163059	0.000285645	0.000435355	0.000886072	0.000982261	0.0029535	0.000790209	0.00441488	0.000324143	0.00166583	0.000926887	0.000609827	0.000921968	0.00076631	0.00104387	0.00138277	0.000906934	0.000544719	0.00070856	0.000915353	0.00108861	0.000511792
g__Cryomorphaceae_noname	0.000625963	0.00119536	0.00163968	0.000929265	0.000259882	0.00170847	0.00142372	0.00018638	0.000672012	0.00043203	0.000345853	0.00087305	0.00115361	0.00106004	0.000871881	0.00272229	0.000418411	0.000645838	0.000380343	0.00197086	0.00104341	0.00147036	0.000889809	0.00131074	0.00443802	0.000248395	0.0012428	0.00182501	0.000829115	0.00179041
g__Geminisphaera	0.00247617	0.000400961	0.000383444	0.000701951	0.000835882	0.000728117	0.000464923	8.45244e-05	0.000275154	0.00055362	0.00132569	0.00467646	0.00245981	0.00200673	0.000418965	0.00019075	0.000593729	0.00173948	0.000616604	0.000271844	0.000395024	0.0013663	0.00167895	0.000567128	0.000403865	0.000573726	0.00238382	0.0023918	0.00195623	0.00151983
g__Desulfomicrobium	0.00190943	0.00100895	0.00088502	0.00115563	0.000686578	0.000827957	0.000996296	0.000352016	0.000812195	0.000546896	0.000854984	0.00193668	0.00136175	0.00182419	0.00100155	0.000260786	0.000562294	0.000877704	0.00102228	0.00046766	0.000828465	0.00120701	0.00179075	0.000914299	0.000945641	0.0012854	0.00186936	0.00222115	0.00192703	0.00190925
g__Anoxybacter	0.00123652	0.000580678	0.000852279	0.00239203	0.00217701	0.000749878	0.000636343	0.000116047	0.000489951	0.00117506	0.00133885	0.00130542	0.00179464	0.00187602	0.00123663	0.000433851	0.00141572	0.00151632	0.000877473	0.000783098	0.000818571	0.000658301	0.0012295	0.00186667	0.000801892	0.00093735	0.00112651	0.00124321	0.00165049	0.000925394
g__Erythrobacter	0.000623991	0.000512525	0.000347629	0.000698425	0.000382569	0.000500151	0.000219101	0.00793949	0.000778139	0.000420249	0.000419314	0.00109236	0.000512787	0.00242538	0.00143366	0.000552401	0.00154194	0.00185531	0.00183878	0.0005531	0.00046697	0.000485851	0.00268416	0.00111542	0.00168756	0.00085858	0.000622206	0.000586468	0.000618398	0.000391406
g__Roseivirga	0.00124009	0.00195618	0.00102438	0.00108975	0.000280095	0.00133697	0.00114801	0.00235669	0.00118194	0.00150194	0.0011187	0.00100724	0.00163554	0.00182181	0.000744908	0.000658677	0.00107969	0.000489063	0.000922408	0.00108597	0.00158939	0.00068003	0.000733007	0.00125625	0.00119738	0.000302984	0.00173516	0.000801204	0.00146005	0.000674352
g__Sulfurospirillum	0.00104669	0.00171976	0.000751741	0.000912128	0.000759868	0.00119928	0.000947497	0.000473484	0.000666361	0.000753515	0.00089322	0.00114464	0.0010622	0.0014735	0.00083182	0.000527467	0.000982768	0.00253418	0.0024142	0.000770673	0.000811615	0.00113448	0.00219715	0.000871934	0.00083098	0.00119858	0.00116032	0.00134964	0.00114048	0.00137477
g__Fulvivirga	0.0014747	0.00181526	0.00135334	0.00154326	0.000649294	0.00109641	0.00126147	0.000998584	0.001357	0.000986221	0.000666241	0.0011844	0.000919612	0.000507252	0.00105931	0.000771207	0.000989418	0.00128243	0.000755878	0.00120041	0.00141507	0.000545216	0.000985274	0.00207152	0.00123152	0.00091332	0.00111224	0.00132085	0.00130659	0.000886918
g__Candidatus_Nomurabacteria_noname	0.000894661	0.00136332	0.00165807	0.000866573	0.000624753	0.00167656	0.0021995	0.000221902	0.00116359	0.00138988	0.000763826	0.00113105	0.000661539	0.00152878	0.000911336	0.00074158	0.00227854	0.000796941	0.0010913	0.00112784	0.000890717	0.000926936	0.00116297	0.00112905	0.00160917	0.000451896	0.00122384	0.000892015	0.00134442	0.000904706
g__Epsilonproteobacteria_noname	0.00136038	0.000941864	0.000458603	0.000914722	0.000432861	0.00106591	0.00059222	0.00101262	0.00189319	0.000251957	0.00112712	0.00086698	0.000858383	0.000904349	0.000877926	0.00123443	0.00081581	0.000440019	0.00152002	0.000880033	0.00107011	0.00350157	0.000716857	0.00107292	0.000468658	0.000680865	0.00189565	0.000583055	0.00133887	0.0038346
g__Succinivibrionaceae_noname	0.0016855	0.00157126	0.00147485	0.00132138	0.000958999	0.000947672	0.00130492	0.000223762	0.00141356	0.00196653	0.0012191	0.00106378	0.00129045	0.000952279	0.000561021	0.000392505	0.00103791	0.00104385	0.00119259	0.00115769	0.00119352	0.00101724	0.000853153	0.00129538	0.00128978	0.000614026	0.00125695	0.00134481	0.000933125	0.000976156
g__Candidimonas	0.000137632	0.000263291	0.00038947	3.40012e-05	0.000169422	0.000605937	0.000268525	0.0164682	0.00393734	0.000190067	6.68087e-05	0.000115639	0.000121491	0.000146896	0.00396753	0.0045706	0.000102569	0.000113811	9.86644e-05	0.00016908	0.000191056	6.13499e-05	0.000199055	0.000242581	0.00025945	3.13502e-05	0.000107971	0.000201005	0.000194095	6.16327e-05
g__Gillisia	0.00073477	0.00127704	0.000640352	0.000838704	0.00494983	0.000863555	0.000551265	0.004248	0.00120629	0.00044723	0.000393842	0.0009372	0.000777783	0.000966599	0.00118858	0.00140248	0.000722725	0.000738911	0.000155187	0.000842315	0.00125658	0.000796597	0.00156773	0.000984017	0.00126635	0.000196692	0.00126401	0.000861358	0.000679067	0.000690225
g__Aminobacter	5.16464e-05	3.40835e-05	0.000213665	0.000150003	0.000116578	0.000180006	0.000193167	0.0155574	0.00609651	0.000424166	3.72002e-05	0.000140946	7.52092e-05	0.000496744	0.00242708	0.00383075	0.000190849	0.000535622	0.000392925	0.000218717	7.76008e-05	0.000227177	0.000195023	0.000220807	0.000143062	2.16513e-05	0.000144919	0.000528923	0.000172362	0.000300643
g__Heliorestis	0.00156577	0.00089577	0.000984238	0.000911676	0.0013505	0.000882535	0.00114403	0.000262598	0.000519493	0.00112745	0.00107416	0.000959488	0.00144944	0.00101435	0.000973871	0.000501877	0.00109553	0.00157544	0.000839024	0.000982304	0.00128237	0.00166537	0.00114083	0.000966938	0.00114344	0.00148233	0.00120845	0.0012384	0.00133379	0.00169287
g__Duganella	0.000293718	0.000426728	0.00106967	0.000337536	0.000274176	0.0122751	0.00127559	0.00552549	0.00213974	0.000153479	0.000154817	0.000378272	0.000271655	0.000447253	0.00195856	0.0014692	0.000363284	0.000599988	0.000528496	0.00032603	0.000274883	0.000218548	0.000253729	0.000176222	0.000109624	0.000304157	0.000638984	0.000321483	0.000334964	0.000210131
g__Candidatus_Falkowbacteria_noname	0.000651544	0.000920863	0.000680323	0.000990357	0.00072317	0.000935175	0.000579694	0.000326253	0.00126502	0.00101215	0.000787908	0.00187312	0.00106943	0.00143341	0.000731666	0.000643396	0.00107762	0.00317677	0.00137911	0.00052149	0.00142519	0.00111298	0.00162294	0.00111049	0.000880976	0.00106475	0.00115374	0.00105288	0.00142194	0.00133958
g__Synergistetes_noname	0.00122608	0.000764806	0.00108278	0.00108381	0.00133884	0.00111305	0.00104167	0.000332936	0.000854182	0.00134157	0.00120088	0.00107469	0.0017979	0.000961318	0.000712255	0.000361082	0.00110493	0.00149689	0.00126672	0.000604835	0.000690151	0.00119628	0.00157592	0.000901278	0.00111151	0.00114783	0.00144778	0.00170001	0.00123032	0.00118062
g__Altererythrobacter	0.000546843	0.000245786	0.000558117	0.000670097	0.000294381	0.000300364	0.000668175	0.0134614	0.001518	0.000653362	0.000357099	0.000322759	0.000346753	0.00182708	0.00114364	0.0011317	0.000750352	0.00124019	0.0004094	0.000723465	0.000394387	0.000539505	0.0012354	0.000644725	0.000844978	0.000165113	0.000336485	0.000673416	0.000423432	0.000501802
g__Dubosiella	0.000944345	0.000927955	0.000850046	0.00142491	0.00170027	0.00114541	0.00110103	0.000268216	0.00094611	0.000862438	0.00109234	0.00147931	0.00179927	0.00108076	0.00121483	0.000523151	0.00157327	0.000927107	0.000978514	0.000730246	0.000971702	0.00103072	0.00139399	0.00105814	0.00116353	0.00100208	0.00128729	0.00143314	0.00102708	0.000897062
g__Sulfitobacter	0.000278022	0.000157977	0.000202935	0.000165016	0.000204316	0.000221894	0.000172165	0.0144379	0.00615803	0.000257316	0.000147981	0.0002296	0.000252009	0.000654348	0.00118566	0.0029319	0.000281893	0.0011269	0.000690812	0.000112457	0.000122956	0.000241321	0.000176178	0.000288828	0.000846795	0.000268204	8.33853e-05	0.000228921	0.000425836	0.000157432
g__Candidatus_Saccharibacteria_unclassified	0.000292004	0.00246943	0.00245172	0.00074467	0.00070655	0.00234756	0.00320689	0.000413938	0.00211328	0.000295223	0.000518054	0.000421094	0.000421481	0.000435882	0.00122785	0.00211919	0.00179434	0.000765588	0.00366721	0.00111631	0.000731409	0.000143084	0.000308699	0.000878005	0.00148019	0.000167243	0.000333162	0.00040013	0.000430239	0.00021375
g__Candidatus_Frackibacter	0.00207865	0.0011327	0.000821367	0.000632336	0.000815029	0.000625905	0.00074887	0.000361844	0.003079	0.000736497	0.00100129	0.00123022	0.000621075	0.000669734	0.000848011	0.00154	0.00194066	0.000890108	0.000663974	0.000518845	0.000969127	0.000974136	0.00149236	0.00264743	0.000609274	0.000779428	0.000722122	0.00118575	0.00123348	0.00101311
g__Nonomuraea	0.00122206	0.000542767	0.000740004	0.000899208	0.000854608	0.000680265	0.000950116	0.000295979	0.00121546	0.0010224	0.00128061	0.00144922	0.00122262	0.00094388	0.00137145	0.000654513	0.00101755	0.0018001	0.000869834	0.00111864	0.000966427	0.000921315	0.00224779	0.000881997	0.00116875	0.000814774	0.00149135	0.00174281	0.00116487	0.00102504
g__Leucobacter	0.000213825	0.00049635	0.00491465	0.000144868	0.00124512	0.000386977	0.00401054	0.00678646	0.00360502	0.000415393	0.000389665	0.0003855	0.00036565	0.00100556	0.000779961	0.00140917	0.000142881	0.000317749	0.000430465	0.000487727	0.000269863	0.000550152	0.0010869	0.000365464	0.000407871	0.000395755	0.000284492	0.000280301	0.000329585	0.000557822
g__Mariniflexile	0.000810907	0.00160488	0.00093395	0.00107959	0.00119056	0.000850936	0.00100164	0.0027066	0.00125064	0.0012803	0.00151492	0.00141121	0.00097995	0.000588702	0.00128514	0.0013472	0.000680957	0.000541803	0.00101901	0.00121248	0.00084208	0.000541371	0.000662197	0.00107267	0.00231556	0.00077381	0.000569156	0.00100021	0.000933725	0.000370274
g__Rubneribacter	0.000697678	0.00236434	0.00207443	0.00120255	0.00079424	0.000820954	0.00317211	0.000692589	0.0012155	0.000697841	0.000622354	0.000983095	0.00106063	0.000677151	0.00239386	0.00132372	0.00116825	0.00121836	0.00152853	0.000925285	0.000806736	0.00055526	0.000792185	0.000776449	0.000791085	0.000430991	0.000535658	0.000795965	0.000823822	0.00037361
g__Haliscomenobacter	0.00131941	0.000704748	0.00140302	0.0014845	0.0008257	0.000882223	0.00184619	0.00030702	0.000687741	0.00204931	0.000671821	0.000990038	0.00108768	0.000566251	0.000575136	0.000303183	0.000675459	0.00106799	0.000804938	0.00085677	0.0011925	0.0008984	0.00139928	0.0010947	0.00215406	0.000356233	0.00170483	0.00121292	0.00186334	0.0012912
g__Ramlibacter	0.000129555	0.000103566	0.000147194	4.39322e-05	1.83301e-05	0.000149558	0.000125344	0.0171305	0.00432667	7.0979e-05	4.5916e-05	0.000295625	0.000183442	6.59009e-05	0.00282122	0.00404719	0.000175038	0.000114302	0.000119006	0.000251601	6.21356e-05	0.000271939	0.00025557	3.0537e-05	7.12931e-05	2.70932e-05	0.00036765	0.000228875	0.000428634	0.000163945
g__Terrimonas	0.00113672	0.000884824	0.000803864	0.000735368	0.000576738	0.00117878	0.00105785	0.0042919	0.00143397	0.00068761	0.000711979	0.000703498	0.000673424	0.000388326	0.00157439	0.000956239	0.000589369	0.000808116	0.00052902	0.000920737	0.00104076	0.00137806	0.00057887	0.001212	0.0013481	0.000708377	0.00144627	0.0012592	0.00117384	0.00144814
g__Pustulibacterium	0.000602175	0.000988831	0.00143282	0.00102756	0.00082716	0.0011661	0.00136412	0.00622659	0.00130982	0.000688996	0.000688273	0.000692649	0.000278825	0.000435505	0.00143738	0.00152422	0.000404072	0.000626595	0.000630754	0.00166417	0.000827291	0.000941314	0.000297473	0.000968182	0.00123358	0.000681036	0.000589446	0.000813184	0.00104465	0.000795499
g__Levyella	0.00123296	0.00132756	0.000905989	0.00107378	0.00143835	0.00103847	0.000778295	0.000302916	0.000857051	0.00174829	0.00131804	0.00105546	0.00108956	0.00116344	0.000776528	0.000499759	0.000857582	0.00171945	0.00131869	0.000732718	0.000862678	0.0012023	0.000755638	0.00118292	0.00121723	0.000993988	0.00115482	0.00105057	0.00103709	0.00145495
g__Ndongobacter	0.00113851	0.00116229	0.00101097	0.00124882	0.00105539	0.000659985	0.000956189	0.000306454	0.000561459	0.00142084	0.00101769	0.0012568	0.00166519	0.00135666	0.000693993	0.000554383	0.00121547	0.000945904	0.00181806	0.000778925	0.000910362	0.00143121	0.000910421	0.00119201	0.00102481	0.00118257	0.000994251	0.00128505	0.00114249	0.00112206
g__Provencibacterium	0.00112642	0.000638383	0.000836605	0.000956726	0.00130649	0.000712174	0.000704287	0.000337145	0.00080233	0.00307176	0.000995482	0.000909903	0.000941468	0.00159511	0.000557042	0.000632771	0.000768113	0.00162074	0.00100833	0.00068259	0.000859272	0.00127454	0.00221115	0.000912339	0.000802085	0.00117977	0.00128781	0.00112336	0.00103419	0.0010513
g__Leadbetterella	0.000458142	0.000642117	0.000358812	0.000466765	0.000988167	0.000824336	0.000531116	0.0113889	0.00216993	0.000338387	0.00063594	0.000430609	0.00054949	0.000734038	0.00152341	0.00247071	0.000454332	0.00046498	0.000981677	0.000493315	0.000272515	0.000406713	0.00040366	0.00121195	0.00050533	0.000314345	0.000678393	0.000421783	0.000545018	0.000236604
g__Herbiconiux	6.8777e-05	8.85788e-05	0.0143141	0.000124967	4.60618e-05	0.000622925	0.0108423	0.00112157	0.00136859	3.0413e-05	0.000118473	4.06499e-05	3.38061e-05	5.01099e-05	0.000894625	0.000535634	0.000144584	0.000171655	0.000151269	9.27299e-05	0.000204442	4.04052e-05	0.000100635	0.000131318	6.3151e-05	7.80733e-06	0.000131133	0.000192469	2.615e-05	3.3061e-05
g__Cyclobacteriaceae_noname	0.000996526	0.00158182	0.00108228	0.0011469	0.000672877	0.000962426	0.00107359	0.00115787	0.000832752	0.00111047	0.000845255	0.00104578	0.000817539	0.00135489	0.000714303	0.00108975	0.000654656	0.00081032	0.00117901	0.000984873	0.00147301	0.000706586	0.000961164	0.00139433	0.00183276	0.00157765	0.00137675	0.000712082	0.000798007	0.000829573
g__Hyphomicrobiaceae_noname	0.000861254	0.000965954	0.000690047	0.000487434	0.000328384	0.00151248	0.000674363	0.00504144	0.00141297	0.000952334	0.000640563	0.0014993	0.000851463	0.00126339	0.000452956	0.00154681	0.00174651	0.00106862	0.00307085	0.000453838	0.000658859	0.000284558	0.00043648	0.000576673	0.000494506	0.000105208	0.00142074	0.00113274	0.000942468	0.000184029
g__Syntrophus	0.000831101	0.000936858	0.0014169	0.00139727	0.000762166	0.000756624	0.0017917	0.000205309	0.000651282	0.00101289	0.00120826	0.000785808	0.00110341	0.00304527	0.0012825	0.000362503	0.000614393	0.00110324	0.00128204	0.00132875	0.000714879	0.0012484	0.00175371	0.00102895	0.000860938	0.000619094	0.000833813	0.000772132	0.000837982	0.0012003
g__Candidatus_Aerophobetes_noname	0.00122412	0.00162361	0.000910471	0.00161109	0.00105461	0.000770082	0.00127162	0.000664085	0.000303577	0.000673379	0.000913918	0.000855965	0.0010704	0.00137995	0.000595754	0.00039854	0.00118784	0.00179448	0.00130861	0.000774335	0.000676429	0.00172243	0.00113403	0.0010407	0.000998514	0.00101059	0.00127516	0.000970409	0.00101993	0.00149946
g__Bythopirellula	0.00111066	0.00252025	0.00137694	0.000799471	0.000700086	0.00043089	0.00200597	0.00187026	0.000938411	0.00198705	0.000415927	0.000661113	0.000535713	0.000853058	0.00176656	0.000800765	0.00069741	0.000805787	0.000995233	0.00160912	0.000869974	0.00113215	0.00100821	0.000973086	0.000604891	0.000310195	0.00145655	0.000421158	0.00106979	0.000959363
g__Kiritimatiellaceae_noname	0.000817659	0.00019404	0.000147709	0.000921704	0.000375256	6.41466e-05	0.000200739	4.11635e-05	0.000199988	0.00193035	0.000572611	0.000733159	6.33059e-05	0.000329207	0.000389384	0.000324762	0.000505029	0.0016749	0.000242422	3.57164e-05	0.000479165	0.0025928	0.0086483	0.000394083	0.000101829	0.00280841	0.00169093	0.00108482	0.00175449	0.00224772
g__Planctomyces	0.000816291	0.00180048	0.00160857	0.000678029	0.000412081	0.000499984	0.00199216	0.000921667	0.00180343	0.000808805	0.000509211	0.00105671	0.000403222	0.00104108	0.00191687	0.000818837	0.000761942	0.000835439	0.00113366	0.00151768	0.000666385	0.00106569	0.00194772	0.000702461	0.000594459	0.00179925	0.00107195	0.000929152	0.000647128	0.0007991
g__Bacteroidetes_unclassified	0.000544303	0.00100004	0.000746998	0.000561129	0.000652102	0.000578084	0.000827295	0.00793491	0.00324361	0.0005345	0.000463987	0.000964462	0.000450387	0.000555293	0.00099226	0.00226208	0.000278565	0.000498737	0.000223089	0.00169664	0.000703272	0.000358199	0.000414231	0.00108539	0.00127746	0.00105455	0.000278577	0.000283836	0.00073425	0.000326794
g__Owenweeksia	0.000850547	0.00113729	0.00130856	0.00105963	0.000631746	0.00079294	0.00140256	0.000337722	0.000541038	0.00055143	0.000488172	0.000769104	0.0010783	0.00108695	0.00107169	0.000564193	0.000506918	0.00125934	0.00140285	0.00123478	0.0014793	0.00173887	0.00161588	0.000954528	0.00184465	0.000893465	0.000979615	0.00114499	0.00110851	0.00154891
g__Sphingomonadales_noname	0.000348219	0.000261227	0.000273326	0.000361629	0.000450641	0.000282613	0.000172325	0.0159571	0.00261176	0.000411914	0.000198821	0.000280731	0.000226301	0.000398379	0.00183247	0.00146721	0.000228293	0.000392355	0.000439779	0.000439077	0.000281705	0.000171787	0.000453004	0.000409911	0.000676112	0.00102899	0.000245014	0.000218569	0.000317342	0.000259442
g__Thermosipho	0.000857924	0.00133423	0.000843494	0.000773242	0.000691653	0.000828939	0.000629581	0.000512819	0.000290936	0.000934076	0.000711899	0.00095449	0.000877538	0.000598661	0.00136237	0.000488064	0.00162725	0.00122442	0.00151152	0.00130982	0.000750118	0.00116384	0.0024249	0.00134548	0.00079563	0.00099623	0.00142241	0.00113749	0.00124583	0.00140363
g__Echinicola	0.00102362	0.00113738	0.00107164	0.00115278	0.000689104	0.00105958	0.00125571	0.00283777	0.0010718	0.00089864	0.000846958	0.000597615	0.000728951	0.000881369	0.00112293	0.00102982	0.000625364	0.00106035	0.00118655	0.000757262	0.00100826	0.00138556	0.000771725	0.00123141	0.000820872	0.00106386	0.000714556	0.000951173	0.000856392	0.00116707
g__Pararhodobacter	8.97027e-05	0.000194766	6.09806e-05	3.1217e-05	5.92912e-05	5.8551e-05	9.32456e-05	0.0163603	0.00671385	5.36888e-05	6.578e-05	7.91333e-05	4.00208e-05	0.000225869	0.00129702	0.00301657	9.96818e-05	0.000286766	0.000265469	0.000295066	8.44782e-05	3.11625e-05	0.000287811	0.000384986	0.000431423	0.000115594	4.11543e-05	3.51513e-05	3.75817e-05	3.04133e-05
g__Microbacteriaceae_noname	0.00047669	0.00106494	0.00720584	0.000329184	0.000447689	0.000621893	0.00578603	0.000780139	0.00113282	0.000271625	0.00034576	0.000632169	0.000339624	0.000401146	0.0013128	0.000747683	0.000365605	0.000774566	0.000393414	0.000463452	0.00102654	0.000783883	0.000751975	0.000633757	0.000483402	0.000510452	0.000312262	0.000821541	0.000752073	0.000759396
g__Phenylobacterium	0.000723755	0.000352058	0.000444209	0.00068678	0.000667365	0.000552363	0.000446924	0.00615426	0.00168633	0.000403246	0.000539068	0.000666333	0.000841365	0.00154789	0.000404739	0.000245804	0.00576935	0.000909915	0.000520724	0.000910992	0.000744683	0.000374368	0.000357792	0.0007701	0.000831548	0.000660325	0.000662069	0.000679736	0.000780541	0.000298716
g__Dictyoglomus	0.000978665	0.000892096	0.00142742	0.00133072	0.00127413	0.00122406	0.000850131	0.000200711	0.000840606	0.00104991	0.00107568	0.000807615	0.00116611	0.00184354	0.000804647	0.000486132	0.0010919	0.00090677	0.00102725	0.00108009	0.00120565	0.00129947	0.00104971	0.0008511	0.00113975	0.000923513	0.00124826	0.00096863	0.000683325	0.000883895
g__Salinivirga	0.000477872	0.00166648	0.00105033	0.000974592	0.000696411	0.00115545	0.00100616	0.000507403	0.00057674	0.000275986	0.000542126	0.000825539	0.00114844	0.00111849	0.00144405	0.00024898	0.000653243	0.00047248	0.000729229	0.00141718	0.00150086	0.00114087	0.000678225	0.00130935	0.00283517	0.00103192	0.0013748	0.00135651	0.00140019	0.000965749
g__Aquamicrobium	2.10851e-05	0.000101575	2.53286e-05	6.52861e-05	6.45893e-06	2.87349e-05	2.22516e-05	0.0165184	0.00700846	3.38369e-05	2.02488e-05	3.66329e-05	1.53688e-05	5.6601e-06	0.0012781	0.00418883	4.33712e-05	3.53629e-05	0.000117115	9.35846e-05	6.91916e-05	1.86448e-05	6.7729e-05	5.60306e-05	0.000216635	1.87164e-05	7.17613e-05	8.02491e-05	0.000207489	1.28263e-05
g__Marinitoga	0.000611012	0.00102027	0.00109011	0.00101551	0.000972954	0.000745997	0.00111018	0.000195944	0.000748898	0.00108349	0.000663756	0.000877675	0.00114837	0.000653291	0.000193986	0.000411198	0.00146345	0.00102869	0.00111651	0.00157771	0.000991582	0.00117726	0.00117895	0.00136914	0.00157826	0.00109286	0.00167478	0.00116812	0.00104171	0.00141425
g__Rhodocyclaceae_noname	0.000893977	0.000796817	0.000477306	0.000491797	0.000889807	0.000811059	0.000284923	0.00486186	0.00237262	0.000421777	0.000473451	0.00142547	0.00049215	0.000679706	0.0011918	0.00105062	0.000443828	0.00187612	0.000635392	0.000429461	0.000768514	0.000648669	0.00124123	0.00036014	0.000736622	0.000977893	0.00119992	0.000735707	0.00215201	0.000541101
g__Chryseomicrobium	0.000120309	0.00194103	0.000119492	8.0028e-05	0.000158321	0.000361778	9.47896e-05	0.00367202	0.00358602	0.000127101	0.000549262	0.000400717	0.000104275	0.000605881	0.0030819	0.00316093	0.00404438	0.0001084	0.00135301	0.00122527	0.00235999	7.33244e-05	0.000568859	0.00102465	0.000783411	0.000108735	8.46745e-05	0.000102864	0.000207392	0.00015152
g__Thiothrix	0.000434028	0.000555452	0.0003396	0.000600133	0.000306983	0.000136104	0.000472885	0.0029075	0.00739961	0.00050177	0.000348501	0.000854231	0.000311662	0.000973856	0.00175263	0.000414475	0.000600398	0.00166637	0.000560272	0.00251555	0.000510467	0.000993258	0.00222683	0.000465019	0.000212069	0.000293629	0.000272969	0.000545833	0.000289975	0.000887716
g__Octadecabacter	0.000451917	0.000621879	6.16218e-05	0.00032764	0.000342641	0.000246098	5.37018e-05	0.0134674	0.00574523	0.000599731	0.000518387	0.000268816	0.000195241	0.000252399	0.00133879	0.00162843	0.000295041	0.000232578	0.00058434	0.00026535	0.000251086	0.000246249	0.000280293	0.000214718	0.000286894	0.000293557	0.000215424	0.000339569	0.000422945	0.000169189
g__Tamlana	0.000595034	0.000723569	0.000736927	0.000634429	0.001226	0.000829098	0.00120235	0.00734994	0.00168961	0.000432036	0.000533384	0.000522954	0.000542674	0.000946656	0.00142496	0.00162037	0.000799369	0.000626967	0.00102247	0.000687684	0.000449786	0.000400838	0.000961202	0.000941134	0.000585151	0.000710763	0.000497237	0.000506793	0.000567034	0.000436204
g__Pseudodesulfovibrio	0.00164544	0.000632849	0.000708329	0.000812215	0.000954949	0.000965587	0.000825301	0.000182049	0.000470941	0.00101795	0.000593259	0.00127363	0.000638111	0.00174385	0.000494316	0.000330991	0.000662518	0.00085376	0.00134274	0.000495775	0.000920696	0.0018885	0.000844941	0.000902491	0.000658586	0.00128938	0.00158996	0.00167805	0.00187193	0.00188797
g__Zoogloea	0.000495771	0.001087	0.00101604	0.000297696	0.000660287	0.00126121	0.000802996	0.00361129	0.00190423	0.00104121	0.000372592	0.00065456	0.000273153	0.000699994	0.000652385	0.00128332	0.00361021	0.00045456	0.000720708	0.00125484	0.000942803	0.000504843	0.000572169	0.000625946	0.000802736	0.00133597	0.000985867	0.000769448	0.000895845	0.000584524
g__Rhodanobacter	0.000981542	0.000765612	0.00038895	0.000414086	0.000571141	0.000744934	0.000376704	0.0038161	0.00263543	0.000633925	0.000576387	0.00112107	0.00104194	0.000933893	0.00106082	0.00103343	0.000318667	0.00109907	0.000610383	0.000493571	0.000657722	0.000559968	0.00256886	0.000570851	0.000756209	0.000837036	0.00145025	0.000930439	0.00118889	0.001024
g__Moheibacter	0.000298859	0.000326917	0.000225433	0.000302555	0.000251185	0.000343977	0.000346746	0.0156183	0.0024079	0.000220055	0.000505073	0.000357103	0.000214261	0.000313898	0.00152232	0.00316606	0.000407371	0.000213252	0.000262116	0.000261902	0.000273993	0.000180646	0.00034475	0.000453661	0.000272006	6.85321e-05	0.000117305	0.00026891	0.000356592	0.000245736
g__Dethiobacter	0.000845099	0.000862465	0.000927938	0.00129119	0.00138226	0.000926113	0.00108174	0.0002221	0.000995168	0.00125191	0.000980773	0.00101232	0.00150269	0.00120462	0.000540441	0.000310055	0.000885259	0.00124762	0.00110537	0.00121913	0.000819531	0.00141794	0.00165127	0.000836231	0.00083167	0.00102534	0.000761124	0.000842818	0.000871569	0.00129426
g__Aminivibrio	0.0011243	0.000856727	0.000855408	0.00119785	0.000692539	0.000690026	0.000967997	0.000147026	0.000699047	0.00159758	0.00104553	0.00112737	0.000953195	0.000845723	0.000310421	0.000864202	0.000721109	0.00132976	0.00112266	0.000718475	0.000845482	0.00176356	0.000837356	0.000842845	0.000939802	0.000917808	0.0014152	0.00166586	0.00115412	0.00189014
g__Pedosphaera	0.00111395	0.000311516	0.000455108	0.00105213	0.000359462	0.000709622	0.000607587	8.91476e-05	0.000580958	0.000416172	0.00102012	0.00285611	0.00109053	0.00175164	0.000290304	0.000241571	0.000406219	0.00132361	0.000464871	0.000324399	0.000348946	0.0012514	0.00463346	0.000435348	0.000723385	0.00136424	0.0014684	0.00156201	0.00138804	0.00124697
g__Candidatus_Microgenomates_noname	0.000771547	0.00104463	0.00155848	0.000974021	0.000782085	0.00864581	0.00188418	0.000251867	0.000658153	0.000545923	0.000638553	0.000483662	0.000603148	0.000498947	0.000664382	0.000437961	0.000841033	0.000404879	0.000687881	0.000786973	0.000709441	0.0008429	0.00117972	0.000564556	0.000816344	0.000603905	0.000413022	0.000448122	0.000510356	0.000627684
g__Thermoflexibacter	0.00131566	0.00110365	0.000782211	0.000965537	0.000602553	0.000575319	0.00105231	0.00248196	0.00141296	0.00203344	0.000659368	0.000813761	0.00104199	0.000411616	0.00101479	0.000728665	0.000632614	0.00109921	0.000236025	0.00102823	0.00108144	0.000887528	0.000663409	0.000727857	0.000661992	0.00137401	0.00143429	0.000631863	0.00125875	0.00115663
g__Cephaloticoccus	0.00252938	3.3274e-05	0.000145594	0.000340276	0.000170579	0.000418437	0.000238298	5.26829e-05	0.000130338	3.75427e-06	0.00100481	0.00642919	0.0023517	0.00203293	0.000491795	6.30107e-05	0.00048695	0.00145092	0.00109376	9.5821e-06	0.000159242	0.0003102	0.00172755	0.000164867	0.00021662	0.000935485	0.00158173	0.0028067	0.00219452	0.000268643
g__Ilyobacter	0.000849651	0.000919865	0.00133895	0.000960268	0.00178589	0.00098927	0.00104864	0.000302382	0.00051901	0.000983429	0.000882214	0.000858122	0.00120955	0.00157326	0.000769585	0.000670399	0.00140917	0.000915063	0.000446411	0.00127252	0.000819206	0.00115704	0.00117913	0.000897316	0.00103872	0.000717753	0.000846948	0.00116779	0.00106583	0.00120615
g__Thermosyntropha	0.000791846	0.000869444	0.00119802	0.000755095	0.00107115	0.001452	0.00145854	0.000378064	0.000905617	0.00063337	0.00116158	0.00066869	0.000892078	0.0017924	0.000931021	0.000534132	0.000919515	0.00101767	0.00101636	0.00114295	0.000909752	0.000745926	0.00135303	0.000828537	0.00104584	0.00123901	0.00113433	0.000728648	0.00112524	0.00109021
g__Syntrophothermus	0.000834288	0.0010026	0.00116452	0.00128157	0.00088108	0.00107809	0.000810741	0.000202735	0.000721538	0.00150085	0.000688833	0.00127959	0.00107811	0.00102182	0.00126955	0.000424309	0.00117105	0.00110092	0.00110278	0.000639215	0.000837366	0.00103131	0.00106594	0.00100787	0.000868619	0.00133588	0.00136252	0.000809407	0.00109115	0.00101235
g__Lentisphaera	0.000647277	0.000693795	0.000383663	0.000841652	0.000433777	0.00032218	0.000445958	0.000297718	0.000238743	0.00133557	0.000571324	0.00150175	0.000383346	0.000947127	0.000584593	0.000382952	0.000400411	0.00218724	0.000501795	0.000456903	0.00094896	0.0016333	0.00359962	0.00053995	0.000350279	0.00190269	0.0017626	0.00104851	0.0021851	0.0020692
g__Shinella	0.000280329	0.000207283	0.000449721	0.000334963	0.000285504	0.000308683	0.00054498	0.0125491	0.00446	0.000266549	0.000241556	0.000195363	0.000206031	0.000282447	0.0022904	0.00339886	0.000237486	0.000214498	0.000156006	0.000251264	0.000267557	0.000318297	0.000224307	0.000235964	0.000286492	9.95131e-05	0.000140914	0.000216829	0.000376969	0.000260828
g__Mycolicibacterium	0.000700054	0.00118332	0.00110463	0.000549346	0.000589479	0.00174094	0.00132131	0.00352385	0.00235937	0.000688757	0.000807304	0.00114751	0.000803782	0.000796885	0.000802583	0.0014551	0.00087966	0.00108364	0.000743874	0.000594897	0.000454971	0.000542085	0.000917678	0.000870654	0.000677	0.000694227	0.000672143	0.000528875	0.000941465	0.00038265
g__Flexithrix	0.000694939	0.00123997	0.00108062	0.00113007	0.000735594	0.000856542	0.00123626	0.000443739	0.000558938	0.000539702	0.00091208	0.000722188	0.000773952	0.00159638	0.000431133	0.000524675	0.000847028	0.000650456	0.00063217	0.000972534	0.00143528	0.00136375	0.00107071	0.00152426	0.00187594	0.000496949	0.00148137	0.00116812	0.00141079	0.00106127
g__Wolbachia	0.000551436	0.000480251	0.000944269	0.000691152	0.00037406	0.000719969	0.000677565	0.000738426	0.000509423	0.000282977	0.000608026	0.000435845	0.000401738	0.0015147	0.00213046	0.000349843	0.000896686	0.00150851	0.00111503	0.00689232	0.000415905	0.00070506	0.000684286	0.000832714	0.0012123	0.000399264	0.000246208	0.000669019	0.00136276	0.00106908
g__Desulfobacterales_noname	0.00132112	0.000794028	0.0010059	0.000934312	0.000691007	0.000506297	0.00134119	0.000208153	0.00146744	0.000930507	0.000966638	0.00134907	0.000793082	0.000858293	0.00101069	0.00050781	0.000795144	0.000943636	0.00137243	0.000633678	0.000906514	0.000793006	0.000917213	0.000793821	0.000938845	0.0021576	0.00125036	0.00106699	0.0010018	0.00102681
g__Caldithrix	0.00202557	0.00125976	0.000796744	0.000969803	0.000637659	0.000727277	0.000731793	9.96603e-05	0.000599709	0.00121822	0.000929173	0.00107634	0.00127314	0.00142885	0.000693048	0.000623134	0.000955191	0.000735162	0.000425676	0.00139765	0.00106056	0.00104634	0.00200214	0.000869728	0.000867726	0.000481476	0.0011988	0.000855885	0.00121201	0.00107258
g__Filibacter	0.000313506	0.0017455	0.000427357	0.00028267	0.000429419	0.00116139	0.000405212	0.00141377	0.00180011	0.000479734	0.000836361	0.000535912	0.000291662	0.000218803	0.00178684	0.00658269	0.00278338	0.000217179	0.00107678	0.0012241	0.00167911	0.000139834	0.000441929	0.00119917	0.000817259	0.000184883	0.00021504	0.000228729	0.000140381	0.0001165
g__Alcanivorax	0.000559691	0.00033141	0.000188483	0.000154983	0.00185505	0.000283995	0.000303368	0.00293996	0.001515	0.000221659	0.000446407	0.000384825	0.000208648	0.000183258	0.000922814	0.00326822	0.000348478	0.000563082	0.00609785	0.00264035	0.00046843	0.000607709	0.000542418	0.000203275	0.00105992	0.000574952	0.000492319	0.000580401	0.000391915	0.000792685
g__Opitutaceae_unclassified	0.00150118	0.000294779	0.00029977	0.000364022	0.000228419	0.000560216	0.000424309	0.000213415	0.000182118	0.000316892	0.00107645	0.00375143	0.00126026	0.00187352	0.000453124	8.2614e-05	0.000490624	0.00192945	0.000593151	0.00079163	0.000298758	0.000866129	0.00371994	0.000468857	0.000486904	0.00054631	0.00198672	0.00204501	0.000880087	0.00103641
g__Zoogloeaceae_unclassified	0.000139629	0.00100157	0.000491248	0.000168431	0.00102609	0.00170932	0.000439371	0.00112937	0.00463767	0.000370847	0.00024247	0.000109921	0.000289244	0.00101487	8.94308e-05	0.00197957	0.0021256	0.000513424	0.000643336	0.0019822	0.000345258	0.000526138	0.000962901	0.000729067	0.00161143	0.00178672	0.00127981	0.000492377	0.000847874	0.000322556
g__Desulfopila	0.00088588	0.000824242	0.000799109	0.000990696	0.000802093	0.000513447	0.000756465	0.000440505	0.000629078	0.00137508	0.000866295	0.000814823	0.000511974	0.00123554	0.000654225	0.000432588	0.000939497	0.00172797	0.000836214	0.000574836	0.00102173	0.00113907	0.00172893	0.00154491	0.00105628	0.00123838	0.00128159	0.00103731	0.000909624	0.00143613
g__Aureimonas	0.000274285	0.000261009	0.000226872	0.000357193	0.000188005	0.000440518	0.000282845	0.0120663	0.00270584	0.000372538	0.00037039	0.000337393	0.000171218	0.00119774	0.00107526	0.00264875	0.00020559	0.000526507	0.000753852	0.000240031	0.00032324	0.000346972	0.000383253	0.000678181	0.0006525	0.000262407	0.000430237	0.000369213	0.000513832	0.000322121
g__Thermacetogenium	0.00148093	0.00131136	0.000742032	0.000906358	0.00102232	0.000771401	0.000664628	0.00022683	0.000981315	0.00145825	0.00107133	0.000866442	0.00142099	0.00082385	0.00105334	0.00038687	0.000734325	0.00170819	0.00120889	0.000702263	0.00106005	0.000904439	0.00109564	0.000591722	0.00079616	0.000581805	0.000710089	0.00179855	0.000894536	0.00097287
g__Effusibacillus	0.00103906	0.000933938	0.000933705	0.000813228	0.000783481	0.00070003	0.000801889	0.0005059	0.00109292	0.000895122	0.000884967	0.000813985	0.000837033	0.00108341	0.00154135	0.00103106	0.00105369	0.00083355	0.0010739	0.0011089	0.00126638	0.000846963	0.00107223	0.00100772	0.00112168	0.00147532	0.000684945	0.000714853	0.00107541	0.000885655
g__Terasakiella	0.000833665	0.000305136	0.000279806	0.000804208	0.00038595	0.00148909	0.000171797	0.00036916	8.8647e-05	0.000131282	0.00044119	0.000494145	0.000482967	0.00686112	0.00104128	0.000238627	0.000695318	0.0056407	0.00151508	0.00020369	0.000290171	0.000165787	0.00132472	0.000984529	0.0011071	0.00132754	0.00017642	0.000426557	0.000323799	0.000235749
g__Neofamilia	0.000884635	0.000573326	0.000757409	0.00121468	0.00116803	0.00100136	0.000567498	0.000220224	0.000324365	0.00149185	0.000751639	0.000963169	0.00163008	0.00103375	0.00029655	0.000335743	0.000944637	0.0016454	0.000891957	0.000665701	0.000505955	0.00154644	0.0012407	0.000812919	0.00101893	0.00117239	0.00144452	0.00105477	0.00131603	0.00134877
g__Lawsonia	0.00137789	0.000735435	0.000691511	0.000932874	0.000186144	0.000775894	0.000633088	0.000119716	0.000679509	0.000434416	0.000503851	0.0014477	0.00128684	0.00238595	0.000336091	0.000345403	0.000280061	0.000892904	0.000607024	0.000455987	0.0006214	0.00129535	0.00115359	0.000636397	0.000703395	0.000853287	0.00198597	0.00237148	0.00188053	0.00206252
g__Ulvibacter	0.000612298	0.000850494	0.000951016	0.000481251	0.000254898	0.000638173	0.000773508	0.00504351	0.000600481	0.000347035	0.000570061	0.000648536	0.000774537	0.000376908	0.0009159	0.0045027	0.00071241	0.000568659	0.00059169	0.000549648	0.000515439	0.000898489	0.000488467	0.00069983	0.000710395	0.000967233	0.000454571	0.00095443	0.000991389	0.00116408
g__Hydrotalea	0.00048204	0.00112122	0.00148977	0.000496714	0.000248862	0.000509607	0.00115531	0.00284187	0.00318591	0.000455303	0.00043459	0.000468131	0.000440135	0.00082335	0.000701755	0.000773533	0.00309798	0.000771267	0.000471688	0.000748344	0.00041247	0.000633573	0.000488547	0.000876618	0.00215051	0.000249687	0.000700431	0.00109906	0.00088543	0.000383131
g__Desulfatibacillum	0.001426	0.000553412	0.000703745	0.000950769	0.000599449	0.000466574	0.000992173	0.000691157	0.000579185	0.000864871	0.000964604	0.00173609	0.000833142	0.00108803	0.00055318	0.000803168	0.000809259	0.0012251	0.00122333	0.000451682	0.000462949	0.000817931	0.00115533	0.000830327	0.000520179	0.00151638	0.00166159	0.00143122	0.00148391	0.000999869
g__Caedimonadaceae_noname	0.00128791	0.00108979	0.000902082	0.00122432	0.000931069	0.00108342	0.00107106	0.000142895	0.000853757	0.000613663	0.000767002	0.000974052	0.000496409	0.00198708	0.00107	0.000418704	0.000930178	0.000784883	0.000937751	0.00126548	0.000956587	0.000721209	0.00143524	0.000654054	0.00125903	0.00161128	0.000494928	0.000909949	0.000896965	0.000616757
g__Fastidiosipila	0.00116454	0.000680147	0.00133579	0.000814507	0.000932933	0.000441655	0.000742858	0.000453661	0.000889706	0.00142875	0.0013554	0.000904188	0.00114934	0.0010872	0.000622457	0.000198193	0.00116472	0.0010073	0.00156041	0.000829894	0.000511442	0.000859978	0.000969287	0.00101622	0.000679948	0.000704844	0.00156636	0.00104493	0.00098503	0.00108324
g__Pueribacillus	0.000210765	0.00142578	0.000188732	0.000138071	0.000266968	0.000427765	0.000306302	0.00229576	0.00291463	0.000153193	0.000558446	0.000437517	0.00037201	0.000240425	0.00373473	0.00330792	0.00314915	0.000433055	0.000871569	0.000847392	0.00213027	0.000205528	0.000473766	0.000523921	0.000670223	0.000444555	0.000431582	0.000454716	0.000414865	0.000115999
g__Syntrophorhabdus	0.0011908	0.00136786	0.00109683	0.00108798	0.000414635	0.0003807	0.000874591	0.000350415	0.00142049	0.00125112	0.00056411	0.00166165	0.00104471	0.00078111	0.000952895	0.000649672	0.000705892	0.00115523	0.00100098	0.000752719	0.000685002	0.000766378	0.0010291	0.000932008	0.00115465	0.000748842	0.000912252	0.000880945	0.000957962	0.00136698
g__Desulfococcus	0.000729149	0.000394559	0.000554211	0.000960554	0.000890456	0.000590175	0.000408165	0.000448332	0.000279308	0.000629979	0.000617747	0.001165	0.00105272	0.000731799	0.000459422	0.000422087	0.000330613	0.000753813	0.00036491	0.000317782	0.000341456	0.000888987	0.00795548	0.000657662	0.000673274	0.000445106	0.000893918	0.00152685	0.00121628	0.00117051
g__Anaplasma	0.000120166	0.000204139	7.17537e-05	0.000209688	0.000227706	7.4429e-06	0.000129544	0.00105394	0.00416559	7.20685e-06	0.000183167	3.40647e-05	5.96671e-05	0.000329546	0.000123002	9.97753e-05	9.41735e-05	0.000205197	0.000378915	0.0184987	0.000146042	6.60931e-05	0.000184892	0.000324742	0.000152013	0.000284404	3.7566e-05	5.39558e-05	0.000244547	0.000151413
g__Xenophilus	5.94369e-05	3.93453e-05	0.000125904	2.3188e-05	0.000177449	0.000106477	5.23459e-05	0.012199	0.00361922	3.37274e-05	7.90454e-05	0.000100321	0.000149742	8.42279e-05	0.00243409	0.00696051	5.74358e-05	9.10059e-05	9.92649e-05	0.000163316	5.4907e-05	2.51115e-05	7.47925e-05	9.52062e-05	7.15305e-05	0.000142182	0.000239275	0.000169049	0.000178624	6.56954e-05
g__Cecembia	0.000694838	0.00137133	0.000828177	0.0006062	0.000464864	0.000447817	0.00100815	0.000855615	0.000615686	0.000520316	0.000619301	0.000575158	0.000895177	0.00240057	0.000367698	0.000660434	0.0012087	0.000476491	0.00090155	0.00187327	0.00187351	0.00057001	0.000551353	0.000966839	0.00143325	0.00124193	0.00121861	0.000746818	0.00122283	0.000403448
g__Gottschalkiaceae_noname	0.00122433	0.000540981	0.000773118	0.00116576	0.00126763	0.000987129	0.000505937	0.000147798	0.000377779	0.0013949	0.00140123	0.000785728	0.0010976	0.00194774	0.000380579	0.000190495	0.00068677	0.00126429	0.000889907	0.000538545	0.000883461	0.000961454	0.00089395	0.00117285	0.000753275	0.000985533	0.00117178	0.000910475	0.00131272	0.000924584
g__Candidatus_Dichloromethanomonas	0.00088551	0.000389683	0.00118005	0.000811048	0.00109682	0.000739213	0.00103414	0.00011474	0.000502172	0.00113159	0.00118659	0.00131012	0.000848319	0.00126866	0.000879865	0.00019236	0.000898449	0.00179457	0.000979112	0.000822599	0.000824443	0.000971221	0.00112466	0.000840159	0.000857751	0.0011233	0.000952226	0.00111648	0.000773702	0.000870431
g__Globicatella	0.000982611	0.000731909	0.000396985	0.00140097	0.000915297	0.00100455	0.000434181	0.000991138	0.00111499	0.001119	0.000927086	0.000815283	0.00105117	0.000519316	0.000549903	0.00178304	0.0015202	0.00123691	0.00128465	0.000725892	0.00135907	0.000431115	0.000820642	0.000794137	0.000661917	0.000543376	0.000965855	0.000837982	0.00106984	0.000442175
g__Roseimaritima	0.000746327	0.00216664	0.00208297	0.000427045	0.000342391	0.000413016	0.00252211	0.00185591	0.00111206	0.000622713	0.000428022	0.000643563	0.000216003	0.000937247	0.00218691	0.000915769	0.000518889	0.000615712	0.00176307	0.00200855	0.000360738	0.000571446	0.000617593	0.000627855	0.000514974	0.000586165	0.000383287	0.000429102	0.000304384	0.000501783
g__Candidatus_Brocadia	0.000673797	0.00128975	0.000567271	0.000840667	0.000646411	0.000517108	0.000568963	0.00156236	0.000695077	0.00104152	0.000939716	0.00113694	0.000883138	0.00110218	0.00062609	0.000321107	0.00117928	0.000937093	0.00055172	0.00118365	0.00129564	0.000967749	0.00232807	0.000603678	0.00058803	0.000995999	0.000918315	0.00088972	0.000624678	0.000828052
g__Alcaligenes	0.00084192	0.000557588	0.000268993	0.000103405	0.000181072	0.000498711	0.000214331	0.014674	0.0019254	0.00023052	0.000336417	0.000468136	0.000173838	0.000218979	0.00112163	0.00165027	0.000205694	0.000486042	0.000122751	0.0003381	0.00018905	0.000309055	0.000166314	0.000228211	0.00036844	0.000331867	0.000182104	0.000474022	0.000157793	0.000271125
g__Olegusella	0.000986532	0.000923945	0.00117696	0.000874879	0.00065032	0.00125528	0.00172455	0.000139565	0.000855785	0.000996702	0.00104247	0.000793294	0.000615608	0.000672341	0.000764864	0.000305901	0.000720259	0.000884266	0.000565106	0.000752182	0.000736581	0.00189163	0.000558818	0.000597699	0.000863549	0.000841175	0.000918701	0.000988511	0.00108833	0.00210119
g__Nitrospiraceae_noname	0.000689993	0.000811855	0.000880962	0.00122491	0.000807931	0.000991474	0.00127264	0.000557114	0.000938728	0.00137089	0.000734674	0.000639999	0.00170886	0.000565096	0.000346728	0.000336479	0.00166107	0.00111832	0.0011683	0.00159576	0.00134979	0.000691282	0.000495514	0.000924391	0.00106859	0.000577587	0.00073683	0.000695641	0.000462636	0.000767463
g__Arsenicibacter	0.00135746	0.000941823	0.000591174	0.00097942	0.000668908	0.000309491	0.000630838	0.00109745	0.000701446	0.0018943	0.000622648	0.00105284	0.000930073	0.00135825	0.000914656	0.000417305	0.00111065	0.000707215	0.000528024	0.000638245	0.00100243	0.00118501	0.000908523	0.00103996	0.000632741	0.000123749	0.00139102	0.000570719	0.0013373	0.00144894
g__candidate_division_CPR2_noname	0.000569253	0.00130602	0.00121152	0.000938352	0.000643734	0.00117591	0.00102566	0.000711869	0.000786426	0.000556179	0.000674901	0.000551973	0.000843757	0.00106812	0.00104666	0.00113211	0.000708019	0.000829457	0.000939341	0.00152496	0.000895124	0.000962573	0.00030057	0.00078791	0.00190582	0.000930495	0.000711506	0.000822791	0.000617225	0.000821121
g__Singulisphaera	0.000452219	0.000605838	0.000604922	0.00043418	0.00333602	0.000291576	0.00102574	0.000432272	0.000482839	0.000322685	0.000239064	0.000801975	0.000850596	0.00355696	0.00067242	0.00020136	0.000145034	0.000287384	0.0048941	0.00061279	0.000276817	0.000348542	0.00136706	0.00115895	0.000187068	0.000282929	0.000664737	0.00151594	0.0002878	0.000552837
g__Candidatus_Endolissoclinum	0.00107392	0.000357464	0.000527066	0.00110759	0.00034364	0.0005419	0.000640627	0.000159322	0.000688173	0.00083048	0.000734786	0.00143991	0.000417858	0.00259612	0.000760509	0.00031015	0.00155677	0.0016843	0.00280233	0.000830596	0.000678343	0.000410964	0.00094391	0.00128641	0.00151076	0.000415271	0.000478954	0.000738964	0.000769853	0.000224104
g__Prosthecochloris	0.00102256	0.0014265	0.000386454	0.000531755	0.000302327	0.000361223	0.000513433	0.000383898	0.000454463	0.000493636	0.000724394	0.00204294	0.000662291	0.00119261	0.000881664	0.000339633	0.000639108	0.00199084	0.000725726	0.00089622	0.00061598	0.00080654	0.0022998	0.000828453	0.000913976	0.000746648	0.00134038	0.00125815	0.00108319	0.000994117
g__Gemmatimonadetes_noname	0.000687802	0.000717969	0.00102808	0.000810741	0.000418601	0.000414116	0.00127083	0.000441715	0.000535979	0.00051947	0.00115864	0.000843766	0.000404114	0.00060916	0.00053648	0.000181961	0.000923647	0.000926904	0.000896588	0.000859307	0.000556861	0.00143375	0.00427087	0.000816398	0.000891898	0.000563067	0.00126478	0.00081288	0.000786198	0.00125127
g__Kosmotoga	0.00128625	0.0009599	0.00061319	0.000866046	0.000970379	0.000592785	0.000695256	0.000766122	0.00200172	0.000837773	0.000694892	0.000999434	0.00078435	0.00103657	0.000600805	0.000327688	0.000598214	0.00105046	0.000873453	0.000508152	0.000878009	0.00103503	0.00113551	0.000682369	0.00061451	0.000553856	0.00129952	0.00127503	0.00109656	0.00112229
g__Heliophilum	0.00104014	0.000639292	0.00100052	0.0010736	0.000989386	0.000475648	0.000918446	0.000243833	0.000625298	0.000936795	0.0012483	0.000858004	0.00137935	0.00140736	0.000814714	0.000211881	0.00102251	0.00108199	0.00105243	0.00104388	0.000975809	0.000981731	0.00125317	0.000552378	0.000835016	0.000783629	0.000803905	0.000717669	0.00103745	0.000655839
g__Candidatus_Vecturithrix	0.00096449	0.000644243	0.00095155	0.0010866	0.00109439	0.000981551	0.000787959	0.000204912	0.000462689	0.000892053	0.00111598	0.001313	0.000946529	0.000829735	0.000614572	0.000388908	0.000769492	0.00202734	0.000929923	0.000497662	0.000725415	0.000929586	0.00132893	0.000449491	0.000701719	0.000917554	0.00119613	0.00103861	0.000978265	0.000884799
g__Seonamhaeicola	0.000729942	0.000823852	0.000693829	0.000774103	0.000370157	0.00145554	0.000709881	0.00238063	0.000820152	0.000566105	0.000453878	0.00182018	0.00109687	0.000791843	0.000846152	0.000736278	0.00060564	0.000574879	0.000733508	0.00133645	0.000919483	0.000471683	0.000695062	0.0011335	0.0014201	0.000610623	0.000795602	0.00115429	0.000716868	0.000282757
g__Segetibacter	0.000746674	0.00321233	0.00103859	0.000442084	0.000639113	0.00093067	0.00103022	0.000573608	0.000949404	0.000580848	0.00134878	0.000594624	0.000717153	0.00110802	0.000742381	0.000520501	0.000497806	0.000346553	0.00133637	0.000720047	0.00128758	0.000620969	0.000866413	0.000850471	0.000824772	0.000603242	0.000974549	0.000913794	0.000755047	0.000507657
g__Actinomadura	0.000965531	0.000689304	0.000763211	0.000305689	0.000623345	0.000496477	0.00068687	0.00231898	0.000939597	0.000963049	0.000886484	0.000519236	0.000541869	0.000424943	0.00092008	0.00129497	0.000736108	0.000908273	0.000709073	0.000567157	0.000707793	0.000810476	0.000564126	0.00301461	0.000696396	0.000701022	0.000985565	0.000647631	0.00121091	0.00064142
g__Dethiosulfovibrio	0.00155229	0.000418552	0.000428213	0.000717944	0.000658424	0.000561908	0.000443608	0.000147164	0.00211526	0.000967113	0.000735493	0.0016449	0.000924235	0.000859884	0.000548984	0.00036682	0.000663631	0.00144816	0.00051426	0.000415524	0.000826392	0.0012519	0.001215	0.000388401	0.00102716	0.000517869	0.000943436	0.00133298	0.00135028	0.00122356
g__Dakarella	0.0010568	0.000312468	0.00029938	0.000260451	0.000227843	0.000360166	0.000798247	0.000261199	0.000388322	0.000384439	0.00142263	0.00205961	0.000839747	0.00111965	0.000683485	0.000261519	0.000608057	0.00191957	0.00033824	0.000611101	0.000532155	0.00136999	0.00152629	0.00030422	0.000848782	5.85679e-05	0.00173461	0.00264193	0.00191357	0.000952539
g__Actinobacillus	0.000903346	0.00132752	0.000279895	0.00110572	0.000494111	0.000913724	0.000468068	0.001135	0.00064121	0.000392538	0.000635109	0.000975226	0.00100636	0.00105078	0.000571516	0.000526302	0.00114418	0.00117844	0.000771934	0.000404042	0.000497766	0.000907824	0.00108908	0.00122233	0.000749674	0.00146577	0.00181436	0.000926547	0.000551885	0.000945031
g__Spiroplasma	0.000628288	0.00138207	0.000825161	0.000602737	0.000752346	0.000880319	0.000887585	0.000428922	0.00120793	0.000358048	0.000610284	0.000748635	0.000535467	0.00112687	0.000416536	0.000303805	0.000724107	0.000965024	0.00178959	0.0012206	0.000595559	0.000362002	0.000597863	0.000533871	0.00149881	0.000893575	0.00192462	0.000915666	0.00183271	0.000513644
g__Fabibacter	0.000748106	0.00112942	0.00103137	0.0007313	0.00123685	0.000760538	0.000867376	0.00216062	0.00100259	0.000675783	0.000614511	0.00060906	0.00051035	0.000826112	0.000609948	0.00073711	0.000834323	0.000856118	0.000716899	0.00136481	0.000966198	0.000658896	0.000405226	0.000752291	0.00128641	0.000575827	0.000937567	0.00105916	0.000691409	0.000604382
g__Desulfurellales_noname	0.000652157	0.00103434	0.00036149	0.000393248	0.000428194	0.000710459	0.000493082	0.0011314	0.00157947	0.000497812	0.000388113	0.0020707	0.000738302	0.000832643	0.000803561	0.00320339	0.00114691	0.000917056	0.000871555	0.000639651	0.000651973	0.000166119	0.00181105	0.0013781	0.000592206	0.000211821	0.000675011	0.000395113	0.000996642	0.000152994
g__Candidatus_Magasanikbacteria_noname	0.000802298	0.000715078	0.00117599	0.000647522	0.000489253	0.00073206	0.000939202	0.000397312	0.000396122	0.000617845	0.000515028	0.00103365	0.000589891	0.00220663	0.000461578	0.000469484	0.00238276	0.00141921	0.0012513	0.000973735	0.000605946	0.000849765	0.000402019	0.000733466	0.00105692	0.000396383	0.00102088	0.000893734	0.000903025	0.000741237
g__Microvirga	0.00156392	0.000351756	0.000400582	0.000439016	0.000448634	0.000982345	0.000474358	0.005415	0.00143148	0.000243315	0.000510498	0.000421322	0.000499241	0.00133587	0.00104449	0.00132264	0.000547895	0.00134443	0.00118107	0.000282016	0.000425971	0.00046945	0.000685903	0.000964534	0.00103195	0.000202087	0.000282916	0.000485407	0.000610273	0.000360069
g__Thioclava	6.32787e-05	1.85975e-05	0.000107856	6.95982e-05	7.3715e-05	4.98504e-05	6.26305e-05	0.01352	0.00558643	1.6433e-05	9.6038e-05	0.00013231	8.28003e-05	4.27807e-05	0.000874886	0.00259921	0.00011207	3.31989e-05	3.5493e-06	0.00112201	5.28998e-05	2.33213e-05	0.000329875	4.52088e-05	1.68784e-05	0.0002699	7.415e-05	0.000140837	5.25452e-05	7.54045e-05
g__Erwinia	0.000544725	0.000611929	0.000639274	0.000447696	0.000388091	0.00201522	0.000529076	0.00266206	0.000974644	0.000363675	0.000529665	0.000770646	0.000615583	0.00138597	0.0016973	0.00244053	0.000591352	0.000502725	0.00090963	0.0010766	0.000361683	0.000136907	0.000938761	0.000799434	0.000905073	0.000513201	0.00129495	0.000392066	0.000492664	0.000205128
g__Arcticibacterium	0.0013846	0.000915615	0.000620188	0.0013698	0.000479062	0.000409246	0.000688692	0.000986143	0.000537642	0.0019213	0.00181313	0.000444118	0.000871474	0.000277737	0.000725664	0.000408436	0.000760337	0.000683011	9.00272e-05	0.000532343	0.00160959	0.000822274	0.000834113	0.00084508	0.000621159	0.000374119	0.0020202	0.000560577	0.00107032	0.00105695
g__Pigmentiphaga	8.74489e-05	2.11226e-05	0.00012105	9.99867e-05	9.2229e-05	0.000266722	0.000106819	0.0129663	0.00494127	0.000133592	3.31044e-05	0.000191406	1.19075e-05	2.48646e-05	0.00198692	0.00324607	2.61554e-05	7.07045e-05	3.29028e-06	6.32505e-06	3.00266e-05	0.000133033	7.67609e-05	4.9525e-05	1.36827e-05	8.42584e-06	0.000271797	0.000152007	0.00021685	0.000193799
g__Massilibacterium	0.000139722	0.00156667	0.000161713	0.000255577	7.49858e-05	0.000283903	0.000136455	0.00203311	0.00269877	8.47796e-05	0.000707223	0.00030134	0.000130086	0.000415744	0.00218906	0.00205382	0.0023446	0.000181987	0.000818085	0.000609578	0.0026388	0.000188992	0.000843385	0.00317808	0.00051409	0.000215579	0.000247513	0.000120353	0.000207431	0.000223202
g__Snodgrassella	0.000513825	0.000703731	0.000722035	0.000631676	0.000324181	0.000940089	0.000747701	0.00523517	0.00170602	0.000370148	0.000919456	0.000886322	0.000667041	0.000493403	0.000280347	0.00174504	0.000487457	0.000536217	0.000317552	0.000369023	0.000454137	0.000557018	0.000466007	0.00122003	0.000552716	0.00119618	0.000527652	0.000822231	0.000621109	0.000549455
g__Methylomonas	0.000754335	0.000728113	0.000849578	0.000591228	0.000721791	0.000555416	0.000905713	0.0038745	0.00179242	0.000446959	0.000394501	0.000771273	0.000581431	0.000570111	0.00087091	0.000857994	0.000577581	0.000609368	0.00103814	0.00105202	0.000312321	0.000668277	0.000599342	0.000338785	0.000917227	0.00163194	0.000680477	0.000513362	0.000638358	0.000701322
g__Akkermansiaceae_noname	0.000621464	0.000434455	0.000611557	0.000933596	0.000745735	0.000394672	0.000516041	2.36363e-05	0.000172976	0.000127366	0.000183865	0.000336525	0.00105476	0.00375466	0.000296826	0.000230855	0.00313112	0.00274261	0.00212739	0.00076043	0.000594101	0.000467642	0.00136894	0.00070199	0.000823925	0.000620184	0.000105189	0.000707661	0.000609539	0.000308388
g__Sanguibacter	9.19354e-05	0.000199497	0.00654291	0.00019852	5.49487e-05	0.000473828	0.00522763	0.000530146	0.00402755	9.92399e-05	0.000119303	1.99557e-05	0.000109099	0.000158119	0.00311725	0.00190235	0.000227395	0.000244033	0.000231326	0.000232671	0.000258119	0.000154149	3.47681e-05	0.000221208	0.000368117	0.000170695	0.000142197	0.00016916	9.90712e-05	5.16643e-05
g__Belliella	0.000464498	0.000812072	0.00074168	0.000727896	0.000141691	0.000453891	0.000680046	0.00265851	0.00109645	0.000270821	0.000724671	0.000362436	0.00131524	0.000699044	0.000907987	0.000687405	0.00101858	0.00204689	0.00118383	0.000567891	0.00084519	0.000283275	0.00111264	0.000553304	0.000494419	0.000933208	0.00140663	0.000244512	0.00167362	0.000321513
g__Desulfoluna	0.000553624	0.000471551	6.98048e-05	0.000598007	0.000771645	0.000731832	0.000299876	0.000159265	0.00038026	0.000851158	0.000644541	0.00107505	0.000836652	0.00160106	0.000172757	0.000152559	0.000265703	0.000567175	0.000657312	0.000201378	0.000203286	0.000532027	0.00831942	0.000256304	0.00014304	0.000828135	0.00114544	0.00176738	0.000476503	0.000691083
g__Salinibacillus	0.000401065	0.00155786	0.000174352	0.000401637	0.000138146	0.000763198	0.000182582	0.00191909	0.00225293	0.000431855	0.000587505	0.000374839	0.000117014	0.000301804	0.00227611	0.00336484	0.00246385	0.000523191	0.000995941	0.00105979	0.00150503	0.000183852	0.000371903	0.00050466	0.000757279	0.000171275	0.000617848	0.000338503	0.000319374	0.000242678
g__Oceanicola	0.000253731	8.22495e-05	7.81714e-05	0.000179416	4.92638e-05	0.000141414	0.000159023	0.0125413	0.00511976	0.000113734	0.00013054	0.000210821	0.000302808	0.000222201	0.000805015	0.00222901	0.000112751	0.000284747	0.000194732	0.000137848	2.52144e-05	0.000381952	5.30858e-05	0.000125536	0.000398139	8.50699e-05	0.000149084	0.000262486	0.000193683	0.000242318
g__Synechococcus	0.00086733	0.000346801	0.000631159	0.000888558	0.000960564	0.000654051	0.000411465	0.000818598	0.000698667	0.00105636	0.000445311	0.000914493	0.000944486	0.000959096	0.000335804	0.000313558	0.00134421	0.00101269	0.000661555	0.000567322	0.000550142	0.00091685	0.0027999	0.000981697	0.000617535	0.000335904	0.000992084	0.000979312	0.00132194	0.000906204
g__Acidithiobacillus	0.000511137	0.000178765	0.000339587	0.000335211	0.00015562	0.000957146	0.000321666	0.00618201	0.00270055	0.000371894	0.000980805	0.00082204	0.00031944	0.000397826	0.000731207	0.000646619	0.00225035	0.000499256	0.000150434	0.000373612	0.000297784	0.000258657	0.00146271	0.00105568	0.000236314	0.000433888	0.000759429	0.000691991	0.000503668	0.000291706
g__Flavihumibacter	0.000554552	0.000867386	0.000565733	0.000369303	0.0003391	0.000960184	0.000777024	0.00362784	0.00135828	0.000803285	0.000324705	0.000809019	0.000338606	0.000424693	0.00149421	0.00221563	0.000372011	0.000518329	0.0007613	0.000532564	0.00063454	0.000885259	0.000560145	0.000665376	0.000636113	0.00133957	0.00061828	0.00047619	0.000781479	0.000588634
g__Croceibacter	0.000143485	0.000161167	0.000204149	0.000104156	0.000153412	7.35106e-05	7.42366e-05	0.0128266	0.00189683	8.20255e-05	0.000121497	9.07697e-05	5.68142e-05	0.000268694	0.0050503	0.00224966	2.92958e-05	0.000176808	0.000132605	6.88755e-05	8.2077e-05	0.000185776	2.82084e-05	3.06006e-05	0.000198701	0.000219944	7.54338e-05	6.7093e-05	0.000178187	0.000112728
g__Thermodesulfovibrio	0.00126098	0.000691857	0.000393773	0.000848226	0.000842393	0.000658742	0.000362497	0.000775695	0.000545654	0.00203082	0.000810323	0.00137219	0.000938624	0.000762455	0.000804958	0.00019376	0.000983567	0.00115775	0.000609914	0.000560507	0.000491807	0.000567092	0.0016999	0.00057468	0.000785873	0.000433668	0.00107688	0.00142755	0.000905131	0.000568543
g__Sediminitomix	0.000636322	0.000503891	0.000927233	0.000855125	0.000540055	0.00125737	0.000923386	0.00038287	0.000678092	0.00037682	0.000288093	0.000322189	0.000740053	0.00114076	0.000360414	0.000488138	0.00028143	0.000248126	0.000378217	0.00156589	0.00133552	0.00131414	0.000242242	0.000736376	0.00375255	0.000428086	0.00108529	0.00154633	0.00069193	0.00110291
g__Cellvibrio	0.00035258	0.000910281	0.000501031	0.000800632	0.000463281	0.000594292	0.00059513	0.00295352	0.00192918	0.000328539	0.000599672	0.000388487	0.000354437	0.00198411	0.00193112	0.00289995	0.000417863	0.000328364	0.000756486	0.000861458	0.000922981	0.000600494	0.000456166	0.000390513	0.00052533	0.000356429	0.000488666	0.000231498	0.000384528	0.000664303
g__Geobacteraceae_noname	0.000239483	6.32275e-05	0.000188945	0.00025037	0.000172549	4.80875e-05	0.000259731	0.000236694	0.000222808	0.000257511	0.000514825	0.000791699	0.000167655	0.000907463	0.000214848	0.00016649	0.000105168	0.000380615	0.000182544	0.000195161	0.000271909	0.000790931	0.000461006	0.000386744	0.000273111	0.0142684	0.000848271	0.000479731	0.000736328	0.000888317
g__Geothermobacter	0.000356585	0.000602343	0.000465215	0.000701374	0.000613922	0.000376199	0.000529513	0.000198083	0.000262284	0.000291623	0.000318168	0.000486444	0.000878557	0.00378537	0.000426454	0.0002866	0.000356969	0.00111903	0.00114964	0.000924809	0.000200339	0.000585687	0.00580419	0.00047177	0.000508943	0.000296744	0.000700104	0.00131082	0.000537754	0.000381377
g__Pseudogemmobacter	8.19842e-06	6.53525e-05	3.04226e-05	1.79468e-06	3.06076e-06	3.08313e-05	0	0.0135627	0.0056587	1.51305e-05	2.0047e-05	1.66935e-05	5.51735e-06	0	0.000999867	0.00426253	5.11663e-05	7.0392e-06	2.58153e-05	5.21859e-05	1.94088e-05	6.33349e-06	8.47531e-06	1.02977e-05	1.08343e-05	0	0	4.25439e-06	9.86364e-06	2.42778e-05
g__Robiginitomaculum	0.000863426	0.000425136	0.000415643	0.000586735	0.000499115	0.00146404	0.000646059	0.00164229	0.000833087	0.000433588	0.000738664	0.000869443	0.000620415	0.00137994	0.000786326	0.000818199	0.000972781	0.00152565	0.00130848	0.000418679	0.000577541	0.000240897	0.00117947	0.000889682	0.00144239	0.000747682	0.000653641	0.000920005	0.000702271	0.000265424
g__Jeotgalicoccus	0.000417884	0.00093924	0.000111932	0.000196791	0.000231786	0.000337231	0.000137636	0.0013872	0.00156127	0.000168902	0.000615361	0.000490212	0.00020108	0.000177248	0.00146811	0.00118051	0.0014134	0.00039675	0.000772022	0.000566567	0.00133882	0.000656271	0.000500797	0.000479556	0.000438312	0.00714196	0.000428015	0.000297163	0.00025693	0.000492881
g__Advenella	4.91681e-05	5.7956e-05	9.66087e-05	4.22495e-05	0.0001396	0.000130827	0.000297646	0.0128456	0.00373833	6.36419e-05	8.01792e-05	0.000130154	4.80611e-05	3.83306e-05	0.0019008	0.0036157	0.000186695	1.11561e-05	2.1721e-06	9.39456e-05	0.000108182	6.33377e-05	4.36209e-05	0.000153444	0.000185322	6.14942e-05	0.000137811	8.05805e-05	0.000286307	0.000110438
g__Pelolinea	0.00105354	0.000675148	0.00111925	0.000819164	0.00119788	0.000548524	0.00087411	0.000260235	0.000440736	0.00129575	0.00173306	0.000775176	0.000688464	0.000598085	0.000603465	0.000372282	0.000730076	0.00128757	0.00111162	0.000622194	0.000822365	0.00111828	0.00106025	0.000416005	0.000527148	0.000673212	0.00064138	0.000801897	0.000785156	0.00112272
g__Novispirillum	0.00069319	0.000363469	0.000370351	0.000672347	0.00035247	0.000780933	0.000231325	0.000351013	0.00028297	8.59329e-05	0.000232358	0.000463942	0.000355902	0.00588706	0.000748443	0.00023772	0.000656693	0.00301897	0.00198661	0.000303066	0.000304913	0.000237941	0.000801811	0.00124432	0.00217662	0.000731631	0.000228217	0.000527997	0.000277833	0.000151807
g__Psychrilyobacter	0.00077811	0.000568376	0.000557556	0.00119075	0.000884309	0.000682674	0.000462445	0.000102561	0.000712785	0.000297737	0.000879095	0.00104509	0.00081782	0.00205999	0.000438141	0.000241963	0.000716246	0.000743568	0.00110057	0.0011202	0.000419986	0.00106119	0.00130784	0.000803315	0.000680712	0.000954449	0.000806793	0.000878934	0.0011294	0.00130984
g__Rubrivivax	0.000364877	0.000206701	0.000397439	0.000236612	0.000284306	0.000944717	0.00054327	0.00994061	0.0019466	7.38194e-05	0.000123711	0.000434771	0.00018749	9.69179e-05	0.0027392	0.00188533	8.84887e-05	0.000536613	0.000341925	0.000141852	0.000125221	0.000409201	0.000266151	0.000327152	0.000229368	0.000324451	0.00032902	0.000453098	0.000400178	0.000371658
g__Caulobacter	0.000406075	0.000809451	0.000128752	0.000365805	0.000219475	0.00152987	0.000252658	0.00615167	0.00115486	0.000638661	0.000535703	0.00052119	0.000279115	0.000772464	0.00164789	0.000651993	0.00069102	0.000563299	0.00070967	0.000478994	0.000483999	0.00098005	0.000986419	0.000330286	0.000282768	0.000607837	0.000420742	0.000746379	0.000427781	0.00090037
g__Bdellovibrio	0.000656018	0.000702593	0.000346785	0.000369224	0.000269811	0.000797386	0.000295553	0.000676961	0.00156856	0.000608905	0.000484396	0.000665824	0.00073515	0.00127941	0.000390332	0.000259312	0.00205454	0.00138839	0.00076941	0.000342386	0.000672973	0.000509881	0.00183928	0.000939407	0.000861788	0.00100793	0.000933039	0.00151422	0.00112087	0.000606007
g__Zetaproteobacteria_noname	0.000523905	0.000986317	0.000629429	0.000659182	0.00044516	0.000655504	0.000556218	0.000518737	0.00039399	0.000421929	0.000543986	0.00113428	0.000959916	0.00142342	0.000987746	0.000563245	0.00117477	0.00172591	0.000973599	0.000355729	0.000504855	0.000945314	0.0018142	0.000828312	0.000533044	0.000554707	0.00123509	0.000977285	0.000757042	0.000875934
g__Chlorobaculum	0.000738292	0.000291685	0.00049358	0.00156307	0.00156869	0.000618779	0.000299919	0.00023668	0.00106055	0.000178776	0.000292307	0.00113483	0.00197441	0.00108571	0.00063821	0.000319751	0.000222858	0.000298985	0.000658926	0.000472484	0.000376181	0.000381568	0.00487281	0.00112436	0.0007293	0.000254892	0.000575259	0.00135831	0.000531494	0.000295773
g__Schaalia	0.000560563	0.000523832	0.00181159	0.000714359	0.000678807	0.000726043	0.00187285	0.000331044	0.000650796	0.0011803	0.000741728	0.000856485	0.000920652	0.000550762	0.00135388	0.00123621	0.000732187	0.00105773	0.000904921	0.000793857	0.000583258	0.000554831	0.00056586	0.000449985	0.000567994	0.000826163	0.000809806	0.00067764	0.000712684	0.000694858
g__Cereibacter	6.97466e-05	1.048e-05	3.82208e-05	6.36861e-06	0	3.687e-05	4.634e-05	0.0129995	0.00581692	3.91198e-05	5.53051e-05	5.8728e-05	3.99504e-05	7.09697e-06	0.00135507	0.00340379	5.31718e-06	6.66935e-05	0.000212464	8.38122e-05	1.99759e-05	9.09522e-06	4.80237e-05	1.5134e-05	1.05833e-05	4.4361e-05	1.11636e-05	2.33539e-05	5.50796e-05	8.84897e-06
g__Microbulbifer	0.00078754	0.000359332	0.000620751	0.000706869	0.000424271	0.000603795	0.000747391	0.00167093	0.00135663	0.000589127	0.00058782	0.000673672	0.000982178	0.00485119	0.000817491	0.00112593	0.000389063	0.000695392	0.000352103	0.000533267	0.000380857	0.000808245	0.00062477	0.000370675	0.000503376	0.000731329	0.000530673	0.000619289	0.000482272	0.000644341
g__Micromonospora	0.000731471	0.000617258	0.00144145	0.000496148	0.000534193	0.00115898	0.00141984	0.000938684	0.00105979	0.000686498	0.000573735	0.000897277	0.000707526	0.000600536	0.000395933	0.00078578	0.000634026	0.000602078	0.000656601	0.0009208	0.000532886	0.000705247	0.00221041	0.000705555	0.00119254	0.000421779	0.000668461	0.000827178	0.000719828	0.000686451
g__Calothrix	0.000497422	0.000585417	0.000857499	0.00040898	0.000441455	0.000842652	0.000520782	0.000501818	0.000600998	0.000453714	0.000779366	0.00121488	0.000783846	0.00203771	0.00080076	0.000754349	0.000896374	0.00139705	0.000991365	0.00103324	0.000731233	0.000381698	0.000826072	0.000990904	0.000756152	0.00103133	0.00108923	0.00100021	0.000712317	0.000415239
g__Methylococcaceae_noname	0.000582206	0.000625481	0.000260104	0.000807315	0.000712032	0.000236778	0.000302461	0.000635797	0.00166447	0.000937894	0.000254343	0.000694758	0.000578134	0.000709712	0.000234541	0.000560029	0.00284061	0.000696252	0.000660803	0.000601532	0.000545019	0.000860257	0.0036642	0.000722217	0.000525079	0.000732715	0.000609329	0.00063758	0.000681221	0.000626302
g__Marivirga	0.000453131	0.00140539	0.000910571	0.000913649	0.000287099	0.000718937	0.000846255	0.00150982	0.00054813	0.000558476	0.000444657	0.00045208	0.00117742	0.00069606	0.000589322	0.000640637	0.000517127	0.000363305	0.000340577	0.00120465	0.000955526	0.00114038	0.000621119	0.000822189	0.00272369	0.000399123	0.000777112	0.000818315	0.000725276	0.00059251
g__Idiomarina	0.000746279	0.000700242	0.00029844	0.000928559	0.000330026	0.000697435	0.000334537	0.00119264	0.000496854	0.00120797	0.000753178	0.000746004	0.000378628	0.00096324	0.000914437	0.00105209	0.000277841	0.00136888	0.000674784	0.00247225	0.000242338	0.000664516	0.00109835	0.000734041	0.000925902	0.000328094	0.00103414	0.000841522	0.00101935	0.000704136
g__Jiangella	0.000849436	0.000703458	0.000899206	0.000879725	0.00109411	0.000714987	0.000842114	0.000655916	0.0010356	0.000777322	0.00117374	0.000603778	0.00104578	0.000647502	0.000925002	0.000610758	0.000535444	0.00106045	0.000927919	0.000626086	0.000689331	0.000947302	0.000761983	0.000772016	0.000623773	0.000781057	0.000627978	0.000869131	0.000633781	0.000705752
g__Candidatus_Woesebacteria_noname	0.000218735	0.000752968	0.000873752	0.00136219	0.000389632	0.000738266	0.000565929	0.000803601	0.00236951	0.00147715	0.000381273	0.000445713	0.000345067	0.000636881	0.000695198	0.000630791	0.000766258	0.000619946	0.00196774	0.000641767	0.000864406	0.0009299	0.000370978	0.000645615	0.0007833	0.000753645	0.000573642	0.000801012	0.00049425	0.00110554
g__Curtobacterium	0.00026579	0.000296125	0.00514118	0.00031345	0.000228889	0.000896685	0.00387717	0.00146677	0.00110108	0.000285802	0.000217517	0.000554623	0.000862302	0.000155893	0.000463687	0.00139708	0.000497789	0.000222736	0.000226736	0.000858842	0.000268466	0.000620218	0.000464916	0.000264442	0.000813331	0.000441896	0.000537484	0.000469972	0.000330118	0.000404495
g__Flagellimonas	0.000660629	0.000673001	0.00105256	0.000640747	0.000782908	0.00104866	0.00133112	0.00138155	0.0013418	0.000706779	0.000767061	0.000455453	0.000651415	0.00120349	0.000903543	0.00166063	0.00042728	0.00049501	0.000742305	0.000794271	0.00113724	0.000463508	0.000457507	0.000647889	0.000961312	0.00053977	0.000605029	0.000443176	0.000493898	0.000390911
g__Bacilli_unclassified	0.000716554	0.00200558	0.000420046	0.000394181	0.000390978	0.00043443	0.000444878	0.000547572	0.00109372	0.00118068	0.000626109	0.000716919	0.000535698	0.00021113	0.00129828	0.00122857	0.00098577	0.000785651	0.00225592	0.00104791	0.000834191	0.000583838	0.00050121	0.000737838	0.00059691	0.00089105	0.000881078	0.000558218	0.000273378	0.000680858
g__Kribbella	0.000869455	0.00115933	0.00115734	0.00062002	0.000741672	0.000430637	0.0012144	0.000595545	0.000867907	0.000735193	0.000809604	0.000693542	0.000494715	0.000480072	0.000884442	0.000446206	0.000377246	0.000656005	0.00163863	0.000423081	0.000556794	0.000828471	0.00284232	0.000676118	0.000608342	0.000435852	0.000503402	0.00079795	0.000534541	0.000768212
g__Oceanotoga	0.00124689	0.000513811	0.000275858	0.000824998	0.00094774	0.000491025	0.00015548	0.000263336	0.000293232	0.00111178	0.000732652	0.000967876	0.00102738	0.001403	0.000415908	0.00020416	0.000792231	0.000787601	0.000702733	0.000998376	0.00103125	0.000887028	0.00116441	0.00119886	0.000556932	0.000858775	0.000915833	0.000844685	0.0015196	0.000685362
g__Candidatus_Dadabacteria_noname	0.000882331	0.000810785	0.000779307	0.000705598	0.000448323	0.000537974	0.000844193	0.000160702	0.000647782	0.000602962	0.000799936	0.000534859	0.000628494	0.00100548	0.000622211	0.000411218	0.000794021	0.00105107	0.000916261	0.00109902	0.00179196	0.000695465	0.00110364	0.000546804	0.00114672	0.00116139	0.000922963	0.000773631	0.000721057	0.000611107
g__Gemmata	0.000716205	0.00126242	0.00135359	0.000451034	0.000186516	0.00051665	0.00187227	0.000613953	0.001094	0.000544486	0.000483684	0.000522592	0.000188103	0.000632737	0.00120237	0.000357373	0.000326039	0.000482937	0.0014088	0.00131282	0.000316656	0.000920027	0.00245097	0.000607173	0.000635369	0.000673333	0.00109504	0.000328695	0.000398319	0.000761595
g__Tuberibacillus	0.000580091	0.000646361	0.000878165	0.000630756	0.000800424	0.000813524	0.000903902	0.000689701	0.00110393	0.000495666	0.000689681	0.0006979	0.00120637	0.000792151	0.0013301	0.00126743	0.000909706	0.00101173	0.000723352	0.000583908	0.000674942	0.00063188	0.000739689	0.00073915	0.000893945	0.000391838	0.000933864	0.000675281	0.000885773	0.000376438
g__Balneicella	0.000430751	0.00109146	0.000979782	0.0010077	0.000142975	0.000774509	0.00112542	0.000375305	0.000683323	0.000349557	0.000515526	0.00108852	0.000569468	0.000817087	0.000640902	0.000620306	0.000804965	0.000658882	0.000823585	0.000957901	0.000864232	0.000882582	0.000799795	0.000792363	0.00192751	0.000243931	0.00072415	0.000922407	0.0011818	0.000884656
g__Candidatus_Moanabacter	0.00141253	4.66428e-05	0.000246208	0.000319822	7.89249e-05	0.000441213	0.00032077	4.70845e-05	0.000105442	8.85091e-05	0.001099	0.00479709	0.00169697	0.00199782	0.000528532	7.77101e-05	0.000344393	0.00160761	0.000487053	5.81805e-05	0.000115002	0.000326738	0.00134091	9.33752e-05	0.000159318	0.000649132	0.00148515	0.00223093	0.0010522	0.00041791
g__Ohtaekwangia	0.0010693	0.000475398	0.00144457	0.000862156	0.000453899	0.000143879	0.00160753	0.000532227	0.000874621	0.00183085	0.000392212	0.000459698	0.000939029	0.000231271	0.000539805	0.000649365	0.000455546	0.000626429	0.000151765	0.00103439	0.00115056	0.000970754	0.000568553	0.000701787	0.00136506	3.90245e-05	0.00141638	0.000662761	0.0010273	0.00098481
g__Candidatus_Chloroploca	0.000583352	0.000484832	0.000741848	0.00074669	0.000125032	0.000125959	0.000520218	2.81214e-05	0.00043644	0.000281082	0.000261009	0.000509606	0.00194056	0.000126188	3.16172e-05	0.000338875	5.17096e-05	0.000209073	0.00018994	0.00257334	0.00155179	0.00124883	0.000186119	0.000924453	0.00376014	4.66763e-05	0.00117487	0.00278206	0.00066444	0.000982789
g__Bosea	0.0005175	0.000390286	0.000312995	0.000461984	0.000396431	0.000729899	0.000379391	0.00381055	0.00157529	0.000626748	0.000346142	0.000702935	0.000554603	0.00141812	0.00117181	0.00140488	0.000837434	0.000596384	0.000770057	0.000784998	0.000498146	0.000298874	0.000633983	0.000457217	0.00127923	0.000615359	0.000401768	0.000842194	0.000421327	0.000380954
g__Salinimicrobium	0.000579686	0.000902518	0.000622299	0.000771489	0.000358905	0.000439096	0.000495987	0.00202467	0.000841851	0.00022829	0.000419036	0.000480295	0.000658681	0.000625575	0.00122285	0.00107981	0.000236641	0.000355199	0.000356969	0.00129743	0.00123206	0.0010064	0.00164804	0.00105282	0.00163112	0.000146467	0.00076053	0.000743593	0.000815773	0.000574228
g__Ponticoccus	2.08552e-05	6.4112e-06	0.000104815	0.000216723	3.50004e-05	0.000118119	4.36699e-05	0.0124177	0.00607221	5.16116e-05	1.037e-05	1.93378e-05	3.05544e-05	0.000136165	0.00102605	0.00185318	3.71873e-05	0.000521196	2.56301e-05	1.76346e-05	2.60245e-05	0.000223337	1.52528e-05	4.57365e-05	0.000135024	0.000220016	1.68515e-05	5.12275e-06	0	9.11442e-05
g__Holophaga	0.000925598	0.00222105	0.000278477	0.000240517	0.000404703	0.000176648	0.000250254	0.000238147	0.00106074	0.000675056	0.000801498	0.000773069	0.000402219	0.000631765	0.00145069	0.000446555	0.00141784	0.00144187	0.00222408	0.000715249	0.00110821	0.000326018	0.000542257	0.000861999	0.000525657	0.000404756	0.000582292	0.00138815	0.000545642	0.000467494
g__Emcibacter	0.000605912	0.000363841	0.000656605	0.000578194	0.000418389	0.000773475	0.000625038	0.000498638	0.000212797	0.000416545	0.000274195	0.000499165	0.000382285	0.00318587	0.000602937	0.000592814	0.000536282	0.00284651	0.00106212	0.000369098	0.000390864	0.000429899	0.0014969	0.00099106	0.00148255	0.00120838	0.000327322	0.000648196	0.000663008	0.000360789
g__Sulfurovum	0.000851814	0.000833754	0.000722016	0.000640705	0.000463335	0.000836038	0.000642991	0.000832938	0.000367382	0.000293967	0.000716774	0.00118083	0.00106882	0.00221358	0.000516777	0.000336853	0.000679148	0.000734197	0.00114452	0.000946251	0.000702464	0.000723779	0.000732824	0.000779013	0.000980497	0.000455556	0.000879888	0.000963667	0.000634791	0.000619712
g__Jonquetella	0.00116504	0.000637912	0.000743926	0.000734342	0.000589516	0.000874279	0.000856469	0.000168958	0.000797086	0.000610878	0.000820815	0.00108689	0.00110321	0.000781786	0.000312812	0.000300506	0.000374461	0.00131202	0.000955338	0.000141231	0.000611325	0.00104233	0.00101955	0.000525977	0.000771629	0.000673224	0.00113305	0.00114766	0.000811785	0.00138155
g__Bartonella	0.000796351	0.000651853	0.000435238	0.000776109	0.000664081	0.00124386	0.00048969	0.000420744	0.000467771	0.000216856	0.000288256	0.000423895	0.00088336	0.0014179	0.000121835	0.000319659	0.00281057	0.00159305	0.00134087	0.000371359	0.00154126	0.000501074	0.000246823	0.000278039	0.000909479	0.000679616	0.000744381	0.00109714	0.00141233	0.000340291
g__Pandoraea	0.000386509	0.000611076	0.000396893	0.000135065	0.000139356	0.000770927	0.000316437	0.00528505	0.00203576	0.000503583	0.000412812	0.00101543	0.000588864	0.000323545	0.000927886	0.00197679	0.000259089	0.000371199	0.000467827	0.000199167	0.000270259	0.000741552	0.000895384	0.000193752	0.000520624	0.000255373	0.000677766	0.00106877	0.000886293	0.000815303
g__Thermanaeromonas	0.000818347	0.00061522	0.000633004	0.000689415	0.000904303	0.000747241	0.000700431	0.000130407	0.000999501	0.000625407	0.000882807	0.0011	0.00099133	0.00121224	0.000782214	0.000326756	0.000744565	0.00109408	0.000621069	0.000653132	0.000488176	0.00106442	0.00108015	0.000576031	0.000486658	0.000848561	0.00112385	0.000988424	0.00064315	0.000868497
g__Rathayibacter	0.000280321	0.000365296	0.00551892	0.000419539	0.000511248	0.00086606	0.0043619	0.00148359	0.000864477	0.000580752	0.00028033	0.000466082	0.000960909	0.000427274	0.000456745	0.000396507	0.000272299	0.000479652	0.000623892	0.00041098	0.00026402	0.00043716	0.000257918	0.000425205	0.00043238	0.000235979	0.000377013	0.000203192	0.000443457	0.000227845
g__Natranaerobius	0.000665183	0.00154606	0.000646405	0.000735387	0.000720901	0.0011005	0.000393369	0.00013332	0.000840151	0.000628827	0.000557534	0.000636447	0.000628454	0.00125689	0.00124185	0.000364136	0.000449636	0.000989026	0.00106851	0.000688131	0.000787071	0.000919152	0.000946327	0.000524039	0.000903565	0.000550811	0.000735235	0.000791037	0.000969396	0.000893139
g__Desulfobacterium	0.000620493	0.00111772	0.000649907	0.000921552	0.00092938	0.000779504	0.000595383	0.000221031	0.000316072	0.000419973	0.000562195	0.00103501	0.00063256	0.0020819	0.000479392	0.000202841	0.000567524	0.000989745	0.00113309	0.000695146	0.000642629	0.000771222	0.00105462	0.000752159	0.000818886	0.000779123	0.000865318	0.000663797	0.00104287	0.000944845
g__Endomicrobium	0.000482181	0.000661803	0.000826175	0.000496225	0.000314424	0.000582306	0.000589989	0.000182024	0.000582096	0.000482058	0.0005306	0.000953817	0.00159653	0.00275562	0.0013934	0.000209768	0.000475982	0.00150071	0.000647549	0.000606911	0.000535092	0.000577981	0.000706067	0.000821202	0.000671195	0.00107	0.000506203	0.000613204	0.00123781	0.000587163
g__Chromobacterium	0.000617137	0.000459373	0.000524362	0.000558403	0.000288998	0.000650512	0.000314556	0.00502396	0.00225279	0.000659097	0.000380174	0.000542849	0.000453275	0.00067735	0.00085479	0.00108976	0.000323048	0.000342159	0.000656396	0.000664868	0.000363076	0.000597368	0.000430748	0.000544556	0.000835005	0.000372376	0.000491377	0.000908282	0.000698663	0.000554679
g__Pseudomonadales_noname	1.75183e-05	0.000600454	0.00184402	7.57918e-06	2.58296e-05	0.00127624	0.00131708	0.00998463	0.00227913	2.49678e-05	2.70734e-05	1.77466e-05	3.9755e-05	3.80856e-05	0.000909574	0.00375259	5.82963e-05	1.5841e-05	3.48802e-05	8.89381e-05	1.3754e-05	3.04758e-05	1.87985e-05	0.000122395	0.000258952	1.47758e-05	8.47592e-05	0.000173008	1.189e-05	2.17963e-05
g__Aquabacterium	0.000319564	0.00045131	2.23608e-05	8.55193e-05	1.94598e-05	0.000332279	2.57254e-05	0.0115624	0.00353677	8.86046e-05	0.000103465	0.000164338	8.87685e-05	0.000378254	0.00162779	0.00207721	0.000120569	0.000156817	0.000191431	0.000116759	9.86315e-05	0.000145688	0.000118914	0.000104496	6.56121e-05	8.83253e-05	0.000185218	0.000370106	0.000224589	0.000191315
g__Flammeovirgaceae_noname	0.000757103	0.00182181	0.000734853	0.000967767	0.00014215	0.00068899	0.000881442	0.000812226	0.000882779	0.000876602	0.000675019	0.00105988	0.000491873	0.000510542	0.000546177	0.00049327	0.000544477	0.000404808	0.000237577	0.00136298	0.00130574	0.00080768	0.000669522	0.000868202	0.000931082	5.51885e-05	0.000840433	0.000905871	0.000941341	0.000805577
g__Pseudogracilibacillus	0.000475932	0.000986168	0.000316837	0.000496779	0.000816679	0.000466206	0.000418506	0.000970035	0.00106837	0.000873558	0.000979436	0.000592645	0.000374072	0.000516046	0.00130719	0.00205022	0.00160518	0.000372767	0.00137008	0.000664573	0.0014697	0.000595398	0.00047058	0.000737561	0.000723359	0.000219846	0.000552486	0.000581337	0.000355319	0.000590023
g__Oligella	7.62308e-05	0.000125191	0.000120695	9.75568e-05	4.93346e-05	0.000220376	0.000134256	0.00706741	0.00241985	0.000134493	0.000115241	0.000181244	0.000192884	0.000121601	0.00112236	0.00862004	8.70716e-05	7.114e-05	0.000188688	0.000114889	0.000105391	8.04596e-05	5.75213e-05	0.000386125	9.96176e-05	0.00045476	0.000152232	0.000118259	0.000160209	0.000136391
g__Wenyingzhuangia	0.000849312	0.000799341	0.000592404	0.000925171	0.000338145	0.000956084	0.000521012	0.00183909	0.0007193	0.000701054	0.000850699	0.000456347	0.00156875	0.000648363	0.00108343	0.000544286	0.000393685	0.00104804	0.000849178	0.000739814	0.000390465	0.000386226	0.000720576	0.00127583	0.000670005	0.000618909	0.000510125	0.000538028	0.000929538	0.000512148
g__Syntrophaceae_noname	0.000709574	0.00108629	0.000645348	0.000900435	0.000477798	0.000499153	0.000662881	0.00018475	0.000717941	0.0010394	0.000684736	0.00091109	0.00104641	0.00091499	0.000456575	0.000351856	0.000614572	0.00106298	0.00065795	0.000432712	0.000755831	0.00110138	0.00164498	0.000385834	0.000657949	0.00102279	0.00075077	0.000993729	0.00062157	0.000918513
g__Thermotogae_noname	0.00100899	0.000349871	0.000494323	0.000712711	0.000746348	0.000284185	0.000505876	0.000243504	0.00150975	0.00186345	0.000611712	0.000925747	0.00106994	0.000688639	0.000482784	0.000350796	0.000711933	0.000781341	0.000159102	0.000300227	0.00103753	0.00091179	0.000655097	0.00086155	0.000592275	0.000381676	0.00149518	0.000676821	0.00138406	0.0010995
g__Pectobacterium	0.000729445	0.000790034	0.000445917	0.000293761	0.000526683	0.000595437	0.000344551	0.00364433	0.00128729	0.000368318	0.000311424	0.000598177	0.000571404	0.00181363	0.000666975	0.00319459	0.000382613	0.000543246	0.00068269	0.000417858	0.00028203	0.000477399	0.000609065	0.000370601	0.000582067	0.00027378	0.00051681	0.000547199	0.000386864	0.000604077
g__Centipeda	0.000876796	0.0010394	0.000449446	0.000849584	0.000763435	0.000967708	0.000378328	0.00169686	0.00043186	0.000719206	0.000799505	0.000872798	0.000896031	0.000458971	0.000797063	0.000559251	0.000855777	0.000603716	0.000706468	0.000496889	0.000796888	0.000708924	0.000489361	0.000735674	0.000567926	0.000675896	0.000856074	0.00125749	0.000778041	0.000736832
g__Myxococcus	0.000956132	0.000427124	0.000403275	0.000521403	0.000506267	0.000570088	0.000250719	0.000743422	0.000709225	0.000244425	0.000299576	0.00119174	0.000688027	0.00191994	0.000281151	0.000632969	0.000398096	0.000553223	0.00069376	0.000782728	0.00151695	0.000930557	0.00263352	0.00080308	0.000605486	0.000416692	0.000887094	0.000749959	0.000632888	0.000701823
g__Sphingobacteriia_noname	0.000720437	0.000675939	0.000591196	0.000709186	0.000276746	0.000440498	0.00056035	0.00146545	0.000706865	9.82545e-05	0.000401605	0.000984728	0.000628225	0.000639603	0.00116023	0.000467446	0.000395705	0.000528731	0.000466284	0.00132839	0.00080443	0.000801636	0.000815431	0.000565065	0.00140584	0.000693004	0.00110118	0.00154468	0.000926461	0.00065968
g__Marispirochaeta	0.00121707	0.000346482	0.000485171	0.000647225	0.00103104	0.000176607	0.00044966	6.05285e-05	0.00045547	0.000907064	0.000687735	0.000649241	0.000883901	0.0012049	0.00113792	0.000792073	0.000590088	0.000761886	0.000491944	0.000569517	0.000384308	0.000749841	0.00160864	0.000604493	0.000762087	0.000947107	0.00081575	0.000914125	0.00114896	0.00102872
g__Acholeplasmataceae_noname	0.00169467	0.000413149	0.000597812	0.000976129	0.000646562	0.000476774	0.000366354	0.000124299	0.000347713	0.000894337	0.000806074	0.00089516	0.000949067	0.000752699	0.000601913	0.000319794	0.000505555	0.0014006	0.000459251	0.000724935	0.00052925	0.000823587	0.00149473	0.000503679	0.000726327	0.000728974	0.000965773	0.000950721	0.0011435	0.000679824
g__Aquifex	0.000232538	0.000197777	0.000204837	0.000190748	1.72691e-05	0.000210579	0.000168141	0.000260855	0.000934656	0.000304143	9.72529e-05	0.00015702	7.84716e-05	0.000402919	0.000268188	0.000130975	0.000490746	0.00065377	0.000242321	0.015997	5.22677e-06	0	0.00023292	0.000250191	0.000234624	9.54776e-05	0.000153739	7.54297e-05	0.000169517	4.23819e-06
g__Ensifer	0.000227911	0.000164438	0.00024621	0.000248621	0.000322289	0.000185709	0.000164491	0.00847943	0.00269166	0.000302637	0.000138817	0.000282347	0.000268006	0.00036296	0.00241786	0.00140048	0.000316048	0.000301205	0.000411079	4.47058e-05	0.000178874	0.000444082	0.000414591	0.000487953	0.000134348	0.000126084	0.000270973	0.000284964	0.000423372	0.000614083
g__Candidatus_Cryosericum	0.000835671	0.000755279	0.000439429	0.000554515	0.00084386	0.000570919	0.000479711	0.000220592	0.000334304	0.00352201	0.00125416	0.000679761	0.00092896	0.000793268	0.000981688	0.000295633	0.000522138	0.000783269	0.00073042	0.000942486	0.000514054	0.000365924	0.000632203	0.000587404	0.000553936	0.000409921	0.00113582	0.000551959	0.000763238	0.000367771
g__Pseudooceanicola	3.55152e-05	9.62749e-05	7.22163e-05	0.000105546	5.85389e-05	5.92085e-05	6.0045e-05	0.0120866	0.00499758	3.1375e-05	3.51293e-05	0.000159959	2.86346e-05	4.83846e-05	0.00110903	0.00216833	3.3472e-05	2.61452e-05	0.000274592	7.75308e-05	3.71053e-05	1.04798e-05	1.13227e-05	4.97166e-05	6.9311e-05	3.20729e-05	0.000292777	0.00018083	7.099e-05	2.48732e-05
g__Persephonella	0.000586824	0.000906981	0.000386367	0.000605382	0.000608426	0.000391535	0.000336778	0.000511655	0.00136985	0.00157822	0.000426952	0.000345524	0.000850096	0.000612024	0.000340134	0.000376536	0.0008126	0.0010141	0.00115921	0.000387036	0.000857823	0.00117695	0.000420746	0.00099382	0.000646901	0.00046368	0.00111453	0.000527182	0.0011069	0.00138316
g__Symbiobacterium	0.000923751	0.0004665	0.000379861	0.00081315	0.000940064	0.000371125	0.000529894	9.8803e-05	0.000585555	0.000695266	0.00102497	0.00153727	0.000857405	0.000630233	0.000799928	0.000295654	0.00077323	0.00085011	0.00054657	0.000615377	0.000687751	0.000851024	0.00140404	0.000577925	0.000509728	0.000685877	0.000967431	0.00110643	0.000903696	0.00076964
g__Nitratireductor	0.000649378	0.000654925	0.000520503	0.000278746	0.000470193	0.000602724	0.000380858	0.00514024	0.00235183	0.000124605	0.000261318	0.000831024	0.000347663	0.000812734	0.000781033	0.00132237	0.000442875	0.000590124	0.000602552	0.000212903	0.000311846	0.000299471	0.000712353	0.000400343	0.000904184	4.87846e-05	0.000313528	0.000506388	0.000590361	0.000693613
g__Rothia	0.000649191	0.000645699	0.000681212	0.000714653	0.00081487	0.000602434	0.00056307	0.000323252	0.000632862	0.000729802	0.000696072	0.000628066	0.000625575	0.000777478	0.00177993	0.000464589	0.000982113	0.0005188	0.000944411	0.000580632	0.00068938	0.000931634	0.00133031	0.000353037	0.000679296	0.000719641	0.00080801	0.000878118	0.000704367	0.000698995
g__Cobetia	0.000188085	0.00203595	0.000110565	0	3.03031e-05	2.16522e-05	0.000357084	0.000841547	0.00148727	2.00417e-05	0.000488075	0.000155347	9.80978e-05	6.15282e-05	0.000865815	0.0030139	0.00151164	0.000878296	0.00286042	0.00109216	0.000741879	0.000269695	9.99518e-05	0.00178833	0.00157063	6.94671e-05	0.000624167	0.000404252	0.000197269	0.000215651
g__Gelidibacter	0.00072005	0.000548638	0.000685086	0.000544133	0.000271537	0.00106379	0.00102774	0.00397176	0.000773999	0.000209639	0.00117309	0.00061225	0.000547751	0.000399187	0.000650455	0.000599568	0.000398475	0.000408798	0.000545718	0.000431093	0.000734129	0.000403932	0.000694676	0.000802764	0.000955227	0.000504598	0.000513878	0.000780912	0.000683696	0.000390931
g__Haloferula	0.000971458	0.000405896	0.000428407	0.000780618	0.000558227	0.000332231	0.000404678	0.000445548	0.000179611	0.000305138	0.000628591	0.00199423	0.000771431	0.00238403	0.000327311	8.36386e-05	0.000212641	0.00186104	0.000892503	0.000569741	0.000472576	0.00030017	0.000890578	0.000572105	0.00030074	0.0016564	0.000942938	0.00114455	0.000745058	0.000454296
g__Vicingus	0.000424084	0.00131671	0.000611078	0.000925216	5.69006e-05	0.000345962	0.000818343	5.46972e-05	0.000347298	0.000124711	0.000240877	0.000579197	0.000695173	0.000236757	0.000211966	0.00022941	0.000406711	0.000138531	0.000175503	0.00178792	0.0011874	0.00100881	0.000245261	0.00119996	0.00394544	9.78171e-05	0.00125698	0.00136106	0.00123576	0.000716549
g__Prosthecobacter	0.000875603	0.00066245	0.000558911	0.000709366	0.000409411	0.000619707	0.000562203	0.000561697	0.000341113	0.000859844	0.000287095	0.00111466	0.000713612	0.00148327	0.000907298	0.000248384	0.0003026	0.000797855	0.00147851	0.000590162	0.000468784	0.00075533	0.00228725	0.000430316	0.000416715	0.000409727	0.000570102	0.000839832	0.000946472	0.000591883
g__Candidatus_Gracilibacteria_noname	0.00069474	0.00058288	0.000299374	0.00112021	0.000370144	0.000811157	0.00017945	0.00114419	0.000398934	0.00109681	0.000458973	0.000650262	0.000949546	0.000382688	0.000180709	0.000578445	0.000352767	0.000646222	0.00267668	0.00120902	0.000342014	0.000612454	0.00158536	0.0012932	0.000244325	0.000281329	0.000745613	0.000443301	0.000750218	0.000602057
g__Stigmatella	0.000821537	0.000579479	0.000832953	0.000790149	0.000808519	0.000803685	0.000709863	0.000417144	0.00117494	0.000660177	0.000655825	0.000681489	0.000834593	0.000996233	0.000674337	0.000669243	0.00101288	0.000828588	0.00110591	0.000765377	0.000600871	0.000593347	0.000779201	0.000605458	0.000646023	0.000396084	0.000500331	0.000705485	0.000417425	0.00061217
g__Acholeplasmatales_noname	0.00105453	0.000487097	0.000708342	0.000393418	0.000615161	0.000593676	0.000518826	0.000190953	0.000378939	0.000767164	0.000793828	0.000810763	0.000806127	0.000706205	0.000623442	0.000380586	0.000614862	0.00106173	0.000488393	0.000809999	0.000550254	0.000674523	0.00111662	0.000663261	0.000940893	0.000663597	0.00109745	0.00116439	0.00108346	0.000802067
[truncated: 2,111 more rows]
